# Supplementary material for: Impact of Experimental Conditions on Extracellular Vesicles’ Proteome: A Comparative Study
Source: Life (Basel). 2023 Jan 11;13(1):206. doi: 10.3390/life13010206 (PMC9864048; doi:10.3390/life13010206)
Supplement: Supplementary file 1 [file life-13-00206-s001.zip › Supplementary Table S1.xlsx]

## Sheet: Fresh sEV - Frosen sEV 
Accession	Description	FDR	Contaminant	Species	Sum PEP Score	Coverage [%]	# Peptides	# PSMs	# Unique Peptides	# AAs	MW [kDa]	calc. pI	Score Sequest HT: Sequest HT	# Razor Peptides	Abundances: Frozen sEV	Abundances: Fresh sEV
Q2UVX4	Complement C3 [OS=Bos taurus]	0	0	Bovine	2913.9	85	219	20477	198	1661	187.1	6.84	68594.8	25	1.3291e+09	1.52738e+09
Q7SIH1	Alpha-2-macroglobulin [OS=Bos taurus]	0	0	Bovine	2113.39	83	145	24582	144	1510	167.5	6.02	83779.2	1	1.32114e+09	1.23699e+09
Q28107	Coagulation factor V [OS=Bos taurus]	0	0	Bovine	509.778	31	67	786	67	2211	248.8	5.83	2702.16	0	5.76669e+07	6.04838e+07
Q29443	Serotransferrin [OS=Bos taurus]	0	0	Bovine	490.984	67	60	953	60	704	77.7	7.08	3064.78	0	1.90432e+08	7.39307e+07
P02769	Albumin [OS=Bos taurus]	0	1	Bovine	519.492	73	61	4751	59	607	69.2	6.18	15937.9	2	1.89627e+09	6.05279e+08
P15497	Apolipoprotein A-I [OS=Bos taurus]	0	0	Bovine	581.433	92	55	2695	55	265	30.3	5.97	8092.39	0	4.7063e+08	5.42906e+08
Q32PJ2	Apolipoprotein A-IV [OS=Bos taurus]	0	0	Bovine	367.421	71	47	592	47	380	43	5.4	1743.59	0	5.58508e+07	8.98639e+07
Q0VCM5	Inter-alpha-trypsin inhibitor heavy chain H1 [OS=Bos taurus]	0	0	Bovine	463.795	54	46	782	46	906	101.2	7.4	2804.47	0	3.25461e+07	7.76411e+07
Q95121	Pigment epithelium-derived factor [OS=Bos taurus]	0	0	Bovine	380.184	75	41	887	41	416	46.2	7.05	2995.7	0	1.04474e+08	1.91973e+08
P81187	Complement factor B [OS=Bos taurus]	0	0	Bovine	354.552	45	41	847	41	761	85.3	7.68	2958.05	0	9.62684e+07	1.67528e+08
Q3T052	Inter-alpha-trypsin inhibitor heavy chain H4 [OS=Bos taurus]	0	0	Bovine	452.661	59	41	925	41	916	101.4	6.68	3182.16	0	6.09917e+07	9.73187e+07
Q80TM2	submitted name: MKIAA1027 protein [OS=Mus musculus]	0	0	Mouse	240.961	24	41	168	41	2564	272	6.27	592.97	0	4.84269e+06	4.64336e+06
P41361	Antithrombin-III [OS=Bos taurus]	0	0	Bovine	618.821	77	49	2098	40	465	52.3	7.33	7557.99	15	2.06517e+08	2.23456e+08
Q2TBU0	Haptoglobin [OS=Bos taurus]	0	0	Bovine	291.099	80	37	420	37	401	44.8	7.71	1256.19	0	1.49753e+08	1.02684e+08
P01030	Complement C4 [OS=Bos taurus]	0	0	Bovine	314.92	49	37	586	34	920	101.8	6.58	2264.24	3	6.56895e+07	8.81284e+07
P01017	Angiotensinogen [OS=Bos taurus]	0	0	Bovine	322.034	76	32	593	32	476	51.4	6.96	1990.58	0	6.5864e+07	9.17377e+07
P02070	Hemoglobin subunit beta [OS=Bos taurus]	0	0	Bovine	585.363	100	39	10487	32	145	15.9	7.59	34446.2	7	2.80186e+09	3.1695e+09
Q4FK40	submitted name: Apoe protein [OS=Mus musculus]	0	0	Mouse	351.828	74	33	1233	32	311	35.8	5.67	3897.25	1	2.72264e+08	2.97175e+08
P00735	Prothrombin [OS=Bos taurus]	0	0	Bovine	325.923	42	32	991	32	625	70.5	6.33	3778.33	0	2.86575e+08	3.01113e+08
Q3TZJ3	submitted name: Uncharacterized protein [OS=Mus musculus]	0	0	Mouse	236.011	54	33	369	30	646	70.7	5.58	1124.73	3	5.64276e+07	7.02799e+07
P34955	Alpha-1-antiproteinase [OS=Bos taurus]	0	0	Bovine	241.854	52	29	1299	29	416	46.1	6.52	3882.19	0	1.74268e+08	1.62862e+08
P52480	Pyruvate kinase PKM [OS=Mus musculus]	0	0	Mouse	150.299	61	27	134	27	531	57.8	7.47	351.86	0	2.37104e+07	3.04601e+07
Q80Y09	submitted name: Pdcd6ip protein [OS=Mus musculus]	0	0	Mouse	147.348	37	27	114	27	872	96.3	6.52	353.04	0	6.53135e+06	7.26754e+06
P56652	Inter-alpha-trypsin inhibitor heavy chain H3 [OS=Bos taurus]	0	0	Bovine	193.358	38	26	211	26	891	99.5	5.9	765.5	0	7.69994e+06	1.34367e+07
P02081	Hemoglobin fetal subunit beta [OS=Bos taurus]	0	0	Bovine	291.92	100	31	5689	24	145	15.8	7.03	18109.5	0	3.03202e+08	3.81815e+08
Q03247	Apolipoprotein E [OS=Bos taurus]	0	0	Bovine	154.917	72	25	351	24	316	36	5.67	1165.59	0	3.6504e+07	4.58054e+07
Q28178	Thrombospondin-1 [OS=Bos taurus]	0	0	Bovine	126.802	21	23	185	23	1170	129.5	4.97	563.44	0	1.96298e+07	2.10019e+07
Q3MHN2	Complement component C9 [OS=Bos taurus]	0	0	Bovine	140.957	37	22	357	22	548	62	5.9	1114.04	0	5.38939e+07	8.15269e+07
P80109	Phosphatidylinositol-glycan-specific phospholipase D [OS=Bos taurus]	0	0	Bovine	143.865	32	22	148	22	839	92.5	6.65	502.18	0	1.71973e+07	2.04045e+07
P01966	Hemoglobin subunit alpha [OS=Bos taurus]	0	0	Bovine	525.303	100	27	4813	22	142	15.2	8.44	15202.2	8	2.58638e+09	2.96632e+09
Q28085	Complement factor H [OS=Bos taurus]	0	0	Bovine	138.333	18	21	266	21	1236	140.3	6.81	788.44	0	6.88852e+07	7.01359e+07
P17697	Clusterin [OS=Bos taurus]	0	0	Bovine	164.929	46	21	347	21	439	51.1	6.04	1131.82	0	1.00431e+08	9.80705e+07
Q9TT36	Thyroxine-binding globulin [OS=Bos taurus]	0	0	Bovine	146.434	47	20	209	20	411	46	5.72	687.4	0	2.2926e+07	3.89829e+07
Q3UFS3	submitted name: Tyrosinase-related protein 1 [OS=Mus musculus]	0	0	Mouse	162.5	39	20	188	20	537	60.7	6.02	596.83	0	5.46199e+07	6.18444e+07
Q2KJH6	Serpin H1 [OS=Bos taurus]	0	0	Bovine	134.012	59	20	175	20	418	46.5	8.97	478.94	0	1.52375e+07	1.70401e+07
Q07797	Galectin-3-binding protein [OS=Mus musculus]	0	0	Mouse	126.572	42	20	86	20	577	64.5	5.14	271.79	0	1.50058e+07	1.01833e+07
Q3SZV7	Hemopexin [OS=Bos taurus]	0	0	Bovine	139.308	39	19	283	19	459	52.2	7.8	858.81	0	4.76016e+07	4.26515e+07
Q3MHN5	Vitamin D-binding protein [OS=Bos taurus]	0	0	Bovine	156.661	39	19	130	19	474	53.3	5.52	420.17	0	5.21222e+07	1.89109e+07
P50448	Factor XIIa inhibitor [OS=Bos taurus]	0	0	Bovine	131.979	44	18	182	18	468	51.7	6.67	570	0	2.46085e+07	3.06956e+07
Q9N2I2	Plasma serine protease inhibitor [OS=Bos taurus]	0	0	Bovine	98.833	54	18	163	18	404	45.3	9.36	475.97	0	3.14028e+07	3.36617e+07
P10852	4F2 cell-surface antigen heavy chain [OS=Mus musculus]	0	0	Mouse	114.118	45	18	73	18	526	58.3	5.91	239.09	0	1.20324e+07	1.2444e+07
Q80U89	submitted name: MKIAA0034 protein [OS=Mus musculus]	0	0	Mouse	104.362	17	18	57	18	1684	192.4	5.6	188.26	0	2.18792e+06	1.88597e+06
Q3SX14	Gelsolin [OS=Bos taurus]	0	0	Bovine	258.926	49	28	463	17	731	80.7	5.78	1785.62	11	3.71249e+07	6.1834e+07
P28800	Alpha-2-antiplasmin [OS=Bos taurus]	0	0	Bovine	146.185	57	17	235	17	492	54.7	5.72	844.23	0	3.22361e+07	4.49718e+07
G3UYZ1	submitted name: Immunoglobulin superfamily member 8 [OS=Mus musculus]	0	0	Mouse	125.696	44	17	93	17	548	58.1	7.91	303.1	0	2.21076e+07	2.7347e+07
P07589	Fibronectin [OS=Bos taurus]	0	0	Bovine	143.646	17	23	66	17	2478	272	5.5	233.91	6	2.40528e+06	2.1609e+06
Q640N1	Adipocyte enhancer-binding protein 1 [OS=Mus musculus]	0	0	Mouse	108.389	21	17	81	17	1128	128.3	5.08	305.15	0	9.25946e+06	4.45618e+06
Q2TBI0	Lipopolysaccharide-binding protein [OS=Bos taurus]	0	0	Bovine	113.577	42	16	53	16	481	53.7	7.09	168.51	0	1.05497e+07	9.16105e+06
A2I7N3	Serpin A3-7 [OS=Bos taurus]	0	0	Bovine	180.42	48	17	360	16	417	46.9	6.34	1144.43	0	6.13154e+07	4.4651e+07
P12763	Alpha-2-HS-glycoprotein [OS=Bos taurus]	0	0	Bovine	217.505	47	16	1320	16	359	38.4	5.5	6163.22	0	1.97132e+08	9.78611e+07
E1BF81	Corticosteroid-binding globulin [OS=Bos taurus]	0	0	Bovine	131.7	44	15	173	15	404	45.1	5.88	577.26	0	2.73022e+07	4.93275e+07
Q811J2	submitted name: LOC72520 protein [OS=Mus musculus]	0	0	Mouse	102.894	36	15	154	15	496	55.9	9.35	358	0	2.64306e+07	2.64077e+07
Q4FJQ0	submitted name: Rab7 [OS=Mus musculus]	0	0	Mouse	111.829	71	15	106	15	207	23.5	6.7	378.07	0	1.08228e+07	1.01972e+07
P21956	Lactadherin [OS=Mus musculus]	0	0	Mouse	97.918	38	15	82	15	463	51.2	6.52	278.42	0	1.25348e+07	1.12009e+07
Q9XSG3	Isocitrate dehydrogenase [NADP] cytoplasmic [OS=Bos taurus]	0	0	Bovine	76.877	46	15	30	15	414	46.8	6.55	82.04	0	2.87306e+06	2.16391e+06
P11499	Heat shock protein HSP 90-beta [OS=Mus musculus]	0	0	Mouse	99.508	35	22	75	14	724	83.2	5.03	208.71	8	1.12187e+07	1.56657e+07
B7FAV1	submitted name: Filamin, alpha [OS=Mus musculus]	0	0	Mouse	57.252	9	15	36	14	2583	274.5	5.97	114.34	1	822306	1.12209e+06
Q8VDN2	Sodium/potassium-transporting ATPase subunit alpha-1 [OS=Mus musculus]	0	0	Mouse	63.711	19	14	53	14	1023	112.9	5.45	188.62	0	5.38613e+06	6.04671e+06
Q64ID7	submitted name: Tyrosinase [OS=Mus musculus]	0	0	Mouse	80.521	33	14	54	14	533	60.6	6.05	156.49	0	8.52358e+06	8.80336e+06
Q50HX4	Ras-related protein Rab-14 [OS=Mus musculus]	0	0	Mouse	100.468	70	15	54	14	215	23.9	6.21	200.89	1	4.81211e+06	4.96417e+06
Q2KJ83	Carboxypeptidase N catalytic chain [OS=Bos taurus]	0	0	Bovine	197.544	61	21	340	14	462	52.6	8.59	1091.06	9	4.10069e+07	4.0666e+07
Q29437	Primary amine oxidase, liver isozyme [OS=Bos taurus]	0	0	Bovine	125.897	32	17	122	14	762	84.7	5.94	370.54	3	1.73095e+07	1.00663e+07
Q5E9F5	Transgelin-2 [OS=Bos taurus]	0	0	Bovine	77.169	71	13	60	13	199	22.4	8.24	226.2	0	3.78968e+06	6.14396e+06
Q76LV2	Heat shock protein HSP 90-alpha [OS=Bos taurus]	0	0	Bovine	89.256	33	19	106	13	733	84.7	5.01	318.2	0	3.64905e+06	5.46528e+06
P35700	Peroxiredoxin-1 [OS=Mus musculus]	0	0	Mouse	60.706	49	13	47	13	199	22.2	8.12	113.38	0	4.40144e+06	6.46725e+06
Q2KIG3	Carboxypeptidase B2 [OS=Bos taurus]	0	0	Bovine	69.754	42	13	92	13	423	48.8	8.56	291.69	0	1.06367e+07	1.53137e+07
F1N2K1	Prenylcysteine oxidase 1 [OS=Bos taurus]	0	0	Bovine	75.745	47	14	52	13	508	56.7	6.38	168.57	1	4.98465e+06	6.59606e+06
P61223	Ras-related protein Rap-1b [OS=Bos taurus]	0	0	Bovine;Mouse	76.739	68	13	63	13	184	20.8	5.78	213.85	0	6.60331e+06	8.16271e+06
B2CY76	submitted name: Dopachrome tautomerase [OS=Mus musculus]	0	0	Mouse	79.474	23	13	72	13	517	58.4	6.9	185.77	0	8.24857e+06	7.69493e+06
Q62351	Transferrin receptor protein 1 [OS=Mus musculus]	0	0	Mouse	69.705	20	13	58	13	763	85.7	6.57	227.74	0	4.59426e+06	4.22545e+06
Q04586	submitted name: Env polyprotein [OS=Mus musculus]	0	0	Mouse	193.889	32	20	362	13	669	73.7	8.24	1125.77	7	1.20506e+08	1.00389e+08
Q9TTE1	Serpin A3-1 [OS=Bos taurus]	0	0	Bovine	190.711	59	22	377	13	411	46.2	5.99	1181.24	9	1.42617e+08	1.13655e+08
O88968	Transcobalamin-2 [OS=Mus musculus]	0	0	Mouse	79.354	48	13	58	13	430	47.6	6.33	193.24	0	1.37614e+07	7.23663e+06
Q3T004	Serum amyloid P-component [OS=Bos taurus]	0	0	Bovine	72.485	54	13	71	13	224	25.2	8.32	198.01	0	2.64774e+07	8.3729e+06
Q58D62	Fetuin-B [OS=Bos taurus]	0	0	Bovine	61.652	33	12	105	12	387	42.6	5.77	281.4	0	1.89987e+07	2.4663e+07
Q3TWC7	PKD domain-containing protein [OS=Mus musculus]	0	0	Mouse	87.049	19	12	144	12	574	63.7	7.59	414.71	0	2.51727e+07	2.71436e+07
Q5E9B1	L-lactate dehydrogenase B chain [OS=Bos taurus]	0	0	Bovine	245.538	69	31	373	12	334	36.7	6.44	1043.96	21	5.6493e+07	6.05017e+07
O46375	Transthyretin [OS=Bos taurus]	0	0	Bovine	130.395	71	12	952	12	147	15.7	6.3	3582.25	0	1.80145e+08	1.89391e+08
Q3UCL7	40S ribosomal protein S3 [OS=Mus musculus]	0	0	Mouse	53.993	58	12	27	12	243	26.7	9.52	76.34	0	1.88265e+06	1.65695e+06
P48036	Annexin A5 [OS=Mus musculus]	0	0	Mouse	97.622	69	20	52	12	319	35.7	4.96	163.63	8	4.78001e+06	3.89537e+06
P0CH28	Polyubiquitin-C [OS=Bos taurus]	0	0	Bovine	66.327	86	12	303	12	690	77.5	7.66	816.36	0	4.64803e+07	3.75318e+07
A0A0A0MQF6	Glyceraldehyde-3-phosphate dehydrogenase [OS=Mus musculus]	0	0	Mouse	188.789	66	20	243	11	359	38.6	8.97	828.69	11	3.72491e+07	6.02336e+07
O77834	Peroxiredoxin-6 [OS=Bos taurus]	0	0	Bovine	87.209	65	17	51	11	224	25.1	6.38	157.56	6	2.5256e+06	3.91986e+06
Q05443	Lumican [OS=Bos taurus]	0	0	Bovine	111.422	25	11	249	11	342	38.7	6.35	904.27	0	4.53866e+07	6.90074e+07
Q5E9C0	Ras suppressor protein 1 [OS=Bos taurus]	0	0	Bovine	63.387	71	11	36	11	277	31.5	8.63	110.91	0	1.72926e+06	2.34671e+06
Q3SYV4	Adenylyl cyclase-associated protein 1 [OS=Bos taurus]	0	0	Bovine	58.881	34	11	33	11	472	51.2	7.52	97.42	0	1.26108e+06	1.64184e+06
P02672	Fibrinogen alpha chain [OS=Bos taurus]	0	0	Bovine	56.847	20	11	52	11	615	67	7.17	175.75	0	3.62471e+06	4.53644e+06
Q9R1Q6	Transmembrane protein 176B [OS=Mus musculus]	0	0	Mouse	68.96	30	11	106	11	263	28.3	7.84	248.69	0	1.22303e+07	1.49967e+07
P19858	L-lactate dehydrogenase A chain [OS=Bos taurus]	0	0	Bovine	138.457	71	22	116	11	332	36.6	8	316.7	7	1.1666e+07	1.23495e+07
A6ZI44	Fructose-bisphosphate aldolase [OS=Mus musculus]	0	0	Mouse	72.403	29	12	53	11	418	45.1	7.91	141.71	1	1.01158e+07	1.04704e+07
Q95M17	Acidic mammalian chitinase [OS=Bos taurus]	0	0	Bovine	50.46	31	11	35	11	472	52.1	5.58	81.35	0	6.37779e+06	6.04189e+06
Q3MHL4	Adenosylhomocysteinase [OS=Bos taurus]	0	0	Bovine	49.327	31	11	33	11	432	47.6	6.29	104.59	0	2.86707e+06	2.59541e+06
Q2KJF1	Alpha-1B-glycoprotein [OS=Bos taurus]	0	0	Bovine	54.511	37	11	69	11	503	53.5	5.43	244.15	0	1.73287e+07	1.45236e+07
Q8VDD5	Myosin-9 [OS=Mus musculus]	0	0	Mouse	56.954	9	11	27	11	1960	226.2	5.66	75.52	0	870289	534030
Q1XID4	Renin receptor [OS=Mus musculus]	0	0	Mouse	73.726	48	10	33	10	350	39.1	5.54	112.29	0	1.01332e+06	2.86991e+06
P01044	Kininogen-1 [OS=Bos taurus]	0	0	Bovine	37.715	16	10	85	10	621	68.8	6.62	232.32	0	4.54131e+07	1.00177e+08
Q3TWF2	78 kDa glucose-regulated protein [OS=Mus musculus]	0	0	Mouse	53.275	22	12	42	10	655	72.4	5.22	139.45	0	1.78081e+06	3.44087e+06
Q3T0R1	40S ribosomal protein S18 [OS=Bos taurus]	0	0	Bovine;Mouse	54.909	43	10	29	10	152	17.7	10.99	90.04	0	3.54163e+06	6.17832e+06
Q9R0E2	Procollagen-lysine,2-oxoglutarate 5-dioxygenase 1 [OS=Mus musculus]	0	0	Mouse	52.521	22	10	40	10	728	83.5	6.54	129.1	0	2.85459e+06	4.87129e+06
Q3UBU0	HATPase_c domain-containing protein [OS=Mus musculus]	0	0	Mouse	47.958	14	12	30	10	802	92.4	4.82	74.94	0	9.0246e+06	1.34111e+07
Q0VCM4	Glycogen phosphorylase, liver form [OS=Bos taurus]	0	0	Bovine	51.316	19	11	22	10	851	97.4	7.12	58.5	1	1.25374e+06	1.74025e+06
Q61703	Inter-alpha-trypsin inhibitor heavy chain H2 [OS=Mus musculus]	0	0	Mouse	72.653	12	10	245	10	946	105.9	7.27	857.53	0	9.18729e+07	1.25476e+08
A6QLG5	40S ribosomal protein S9 [OS=Bos taurus]	0	0	Bovine;Mouse	36.086	47	10	18	10	194	22.6	10.65	45.64	0	2.29528e+06	3.06654e+06
P37141	Glutathione peroxidase 3 [OS=Bos taurus]	0	0	Bovine	69.815	45	10	83	10	226	25.6	7.3	229.05	0	9.45401e+06	1.15887e+07
Q32LP0	Fermitin family homolog 3 [OS=Bos taurus]	0	0	Bovine	49.745	25	10	36	10	665	75.7	6.64	112.57	0	3.19617e+06	3.63702e+06
P52556	Flavin reductase (NADPH) [OS=Bos taurus]	0	0	Bovine	98.279	54	10	73	10	206	22.1	7.11	231.42	0	1.15332e+07	1.13629e+07
Q32L76	Serum amyloid A-4 protein [OS=Bos taurus]	0	0	Bovine	85.183	74	9	112	9	129	14.7	8.1	370.86	0	3.7009e+07	6.90234e+07
P02676	Fibrinogen beta chain [OS=Bos taurus]	0	0	Bovine	38.401	22	9	33	9	468	53.3	8.19	100.36	0	3.9377e+06	6.71823e+06
P00745	Vitamin K-dependent protein C [OS=Bos taurus]	0	0	Bovine	63.939	26	9	39	9	456	51.4	6.14	116.68	0	7.24645e+06	1.06018e+07
Q5E9I6	ADP-ribosylation factor 3 [OS=Bos taurus]	0	0	Bovine;Mouse	110.479	65	13	74	9	181	20.6	7.43	255.18	4	3.82556e+06	5.30266e+06
D3YYK8	Microtubule-associated protein RP/EB family member 2 [OS=Mus musculus]	0	0	Mouse	43.023	37	9	21	9	260	29.4	6.44	71.28	0	582664	766732
Q27975	Heat shock 70 kDa protein 1A [OS=Bos taurus]	0	0	Bovine	60.314	22	11	90	9	641	70.2	5.92	310.43	0	4.77376e+06	5.56257e+06
Q9CZB2	submitted name: Melanocyte protein PMEL [OS=Mus musculus]	0	0	Mouse	63.08	12	9	99	9	626	66.3	6.3	249.97	0	1.05554e+07	1.22886e+07
Q0VCX1	Complement C1s subcomponent [OS=Bos taurus]	0	0	Bovine	38.317	13	9	29	9	689	76.6	5.08	77.6	0	2.92794e+06	3.30098e+06
P00978	Protein AMBP [OS=Bos taurus]	0	0	Bovine	43.633	24	9	35	9	352	39.2	7.62	116.6	0	8.75312e+06	9.72504e+06
Q3ZBD7	Glucose-6-phosphate isomerase [OS=Bos taurus]	0	0	Bovine	113.15	48	17	91	9	557	62.8	7.71	273.38	7	6.82994e+06	7.45182e+06
B0V2N1	Receptor-type tyrosine-protein phosphatase S [OS=Mus musculus]	0	0	Mouse	47.571	8	9	17	9	1907	211.8	7.23	62.19	0	841904	838906
P61226	Ras-related protein Rap-2b [OS=Mus musculus]	0	0	Mouse	56.453	58	9	32	9	183	20.5	4.81	130.91	0	1.28022e+06	1.26306e+06
Q05DU9	submitted name: Adamts1 protein [OS=Mus musculus]	0	0	Mouse	40.607	18	9	48	9	847	92.3	7.94	143.51	0	7.19199e+06	6.37848e+06
P12815	Programmed cell death protein 6 [OS=Mus musculus]	0	0	Mouse	37.868	46	8	19	8	191	21.9	5.4	55.03	0	1.16903e+06	2.99457e+06
Q29RQ1	Complement component C7 [OS=Bos taurus]	0	0	Bovine	33.919	14	8	26	8	843	93	7.11	78.87	0	1.88e+06	4.10544e+06
P00743	Coagulation factor X [OS=Bos taurus]	0	0	Bovine	34.799	18	8	49	8	492	54.5	5.52	135.25	0	7.51197e+06	1.59273e+07
Q99J29	Carboxypeptidase [OS=Mus musculus]	0	0	Mouse	40.021	23	8	26	8	452	50.9	5.78	88.42	0	927339	1.74728e+06
Q5RKP0	submitted name: Vat1 protein [OS=Mus musculus]	0	0	Mouse	38.265	32	8	17	8	401	42.5	6.37	48.14	0	1.77839e+06	2.62671e+06
Q3ULW0	GTP-binding nuclear protein Ran [OS=Mus musculus]	0	0	Mouse	43.845	36	8	29	8	216	24.3	7.9	82.34	0	4.70519e+06	6.54645e+06
Q5M9P3	40S ribosomal protein S19 [OS=Mus musculus]	0	0	Mouse	27.367	41	8	15	8	151	16.7	10.52	43.61	0	609481	819865
Q95122	Monocyte differentiation antigen CD14 [OS=Bos taurus]	0	0	Bovine	70.26	39	8	23	8	373	39.6	5.57	88.48	0	2.36161e+06	3.09156e+06
P62492	Ras-related protein Rab-11A [OS=Mus musculus]	0	0	Mouse	38.307	47	8	33	8	216	24.4	6.57	88.12	0	3.51269e+06	4.40899e+06
P19879	Mimecan [OS=Bos taurus]	0	0	Bovine	30.707	33	8	24	8	299	34.2	5.62	62.29	0	1.90785e+06	2.37382e+06
P17182	Alpha-enolase [OS=Mus musculus]	0	0	Mouse	202.27	62	25	165	8	434	47.1	6.8	563.34	3	1.01644e+07	1.24881e+07
Q9XSJ4	Alpha-enolase [OS=Bos taurus]	0	0	Bovine	214.019	61	25	198	8	434	47.3	6.8	681.92	18	2.11142e+07	2.51379e+07
P62261	14-3-3 protein epsilon [OS=Bos taurus]	0	0	Bovine;Mouse	55.406	42	10	41	8	255	29.2	4.74	129.4	0	2.52329e+06	2.98732e+06
P09411	Phosphoglycerate kinase 1 [OS=Mus musculus]	0	0	Mouse	111.846	59	18	96	8	417	44.5	7.9	325.65	9	1.1805e+07	1.3859e+07
Q3T0E5	Adipocyte plasma membrane-associated protein [OS=Bos taurus]	0	0	Bovine	37.549	26	8	13	8	412	46.1	7.05	39.69	0	1.57866e+06	1.69553e+06
P40749	Synaptotagmin-4 [OS=Mus musculus]	0	0	Mouse	44.844	30	8	36	8	425	47.6	8.65	93.95	0	6.15802e+06	6.04666e+06
Q2KIT0	Protein HP-20 homolog [OS=Bos taurus]	0	0	Bovine	48.674	55	8	55	8	191	20.6	8.59	164.87	0	1.15442e+07	1.02354e+07
Q5FW76	Ras-related protein Rab [OS=Mus musculus]	0	0	Mouse	41.878	48	8	31	8	211	23.8	7.77	82.74	0	3.77306e+06	3.22421e+06
Q3TJ39	submitted name: Rab5C [OS=Mus musculus]	0	0	Mouse	63.763	63	11	38	8	216	23.4	8.41	131.96	3	3.29311e+06	2.64655e+06
Q2KIX7	Protein HP-25 homolog 1 [OS=Bos taurus]	0	0	Bovine	60.593	36	8	31	8	212	22.5	7.46	102.65	0	2.97008e+06	1.75512e+06
Q3UXC2	RNA helicase [OS=Mus musculus]	0	0	Mouse	35.615	23	7	15	7	406	46.2	5.48	52.83	0	1.01819e+06	3.47705e+06
P00741	Coagulation factor IX [OS=Bos taurus]	0	0	Bovine	47.424	19	7	84	7	462	52	5.88	169.81	0	1.76418e+07	2.6978e+07
P26041	Moesin [OS=Mus musculus]	0	0	Mouse	38.212	22	10	24	7	577	67.7	6.6	64.9	3	2.0241e+06	3.09488e+06
P62803	Histone H4 [OS=Bos taurus]	0	0	Bovine;Mouse	31.862	42	7	20	7	103	11.4	11.36	58.12	0	2.95082e+06	4.28252e+06
Q5E9K0	Proteasome subunit beta type-2 [OS=Bos taurus]	0	0	Bovine	29.872	47	7	14	7	201	22.9	7.03	48.61	0	479547	660809
Q3SZJ0	Argininosuccinate lyase [OS=Bos taurus]	0	0	Bovine	34.794	27	7	13	7	473	52.7	6.49	39.24	0	489133	672748
P10096	Glyceraldehyde-3-phosphate dehydrogenase [OS=Bos taurus]	0	0	Bovine	113.814	52	16	120	7	333	35.8	8.35	334.28	0	6.2155e+06	8.12264e+06
O35474	EGF-like repeat and discoidin I-like domain-containing protein 3 [OS=Mus musculus]	0	0	Mouse	37.656	24	7	19	7	480	53.7	7.58	63.12	0	2.62808e+06	2.92028e+06
A6H769	40S ribosomal protein S7 [OS=Bos taurus]	0	0	Bovine;Mouse	25.483	50	7	19	7	194	22.1	10.1	50.48	0	991003	1.09375e+06
Q3UCW4	Cathepsin D [OS=Mus musculus]	0	0	Mouse	48.85	27	7	41	7	410	44.9	7.15	131.67	0	1.95133e+08	2.14471e+08
Q3T0S5	Fructose-bisphosphate aldolase B [OS=Bos taurus]	0	0	Bovine	34.023	27	8	31	7	364	39.5	8.46	78.68	0	1.7659e+06	1.92354e+06
P13696	Phosphatidylethanolamine-binding protein 1 [OS=Bos taurus]	0	0	Bovine	50.579	52	8	27	7	187	21	7.49	94.3	0	1.82801e+06	1.97365e+06
P35541	Serum amyloid A protein [OS=Bos taurus]	0	0	Bovine	42.459	51	8	113	7	130	14.5	8.13	328.4	1	1.45824e+07	1.53237e+07
P29391	Ferritin light chain 1 [OS=Mus musculus]	0	0	Mouse	80.455	49	8	55	7	183	20.8	6	220.56	2	7.38775e+06	7.48351e+06
P19157	Glutathione S-transferase P 1 [OS=Mus musculus]	0	0	Mouse	75.93	60	8	50	7	210	23.6	7.87	157.4	1	8.29666e+06	8.34643e+06
Q3TDY6	Tripeptidyl-peptidase 1 [OS=Mus musculus]	0	0	Mouse	45.893	20	7	11	7	562	61.3	6.57	31.84	0	806766	785211
B7ZN28	submitted name: Papilin [OS=Mus musculus]	0	0	Mouse	29.439	8	7	27	7	1302	141.3	7.81	96.13	0	1.95225e+06	1.81926e+06
Q9DCD0	6-phosphogluconate dehydrogenase, decarboxylating [OS=Mus musculus]	0	0	Mouse	27.853	14	7	12	7	483	53.2	7.23	38.2	0	2.05951e+06	1.69044e+06
Q3UCW0	submitted name: Uncharacterized protein [OS=Mus musculus]	0	0	Mouse	33.712	30	7	15	7	391	44.1	6.71	37.22	0	1.72115e+06	1.35245e+06
Q8R2Y2	Cell surface glycoprotein MUC18 [OS=Mus musculus]	0	0	Mouse	22.062	13	7	9	7	648	71.5	5.83	20.7	0	1.25925e+06	988670
Q91VK4	Integral membrane protein 2C [OS=Mus musculus]	0	0	Mouse	38.23	38	7	38	7	269	30.5	8.59	116.35	0	6.50687e+06	4.96798e+06
P16056	Hepatocyte growth factor receptor [OS=Mus musculus]	0	0	Mouse	42.246	7	7	14	7	1379	153.5	7.05	45.75	0	1.47993e+06	1.06687e+06
A0A0R4J0I8	submitted name: Beta-secretase 2 [OS=Mus musculus]	0	0	Mouse	42.097	22	7	17	7	514	55.8	5.08	59.32	0	7.45929e+06	4.97684e+06
P08752	Guanine nucleotide-binding protein G(i) subunit alpha-2 [OS=Mus musculus]	0	0	Mouse	35.288	36	9	16	7	355	40.5	5.45	55.78	2	4.24031e+06	2.72212e+06
P81644	Apolipoprotein A-II [OS=Bos taurus]	0	0	Bovine	56.767	62	7	70	7	100	11.2	8.1	237.06	0	1.73795e+07	9.47264e+06
A0A0R4J0G6	Glutaminyl-peptide cyclotransferase [OS=Mus musculus]	0	0	Mouse	45.334	31	7	12	7	362	41.1	6.8	43.08	0	1.8997e+06	696181
Q3SZ57	Alpha-fetoprotein [OS=Bos taurus]	0	0	Bovine	47.39	15	9	92	7	610	68.5	6.29	164.58	0	4.85901e+06	1.68152e+06
Q3SZR3	Alpha-1-acid glycoprotein [OS=Bos taurus]	0	0	Bovine	59.88	35	7	78	7	202	23.2	5.87	226.09	0	4.92947e+07	1.42697e+07
Q60634	Flotillin-2 [OS=Mus musculus]	0	0	Mouse	26.15	25	7	10	7	428	47	5.2	23.08	0	799747	216599
Q9CQ80	Vacuolar protein-sorting-associated protein 25 [OS=Mus musculus]	0	0	Mouse	36.423	52	6	10	6	176	20.7	6.34	35.93	0	391511	888259
Q2KJD0	Tubulin beta-5 chain [OS=Bos taurus]	0	0	Bovine;Mouse	159.522	51	19	132	6	444	49.6	4.89	465.21	15	1.35071e+07	2.41131e+07
Q641N3	submitted name: Rps16 protein [OS=Mus musculus]	0	0	Mouse	27.036	36	6	11	6	157	17.5	10.21	27.11	0	639134	1.12255e+06
P06868	Plasminogen [OS=Bos taurus]	0	0	Bovine	22.292	8	6	44	6	812	91.2	7.5	141.27	0	5.98164e+06	9.30509e+06
P46467	Vacuolar protein sorting-associated protein 4B [OS=Mus musculus]	0	0	Mouse	21.065	22	6	8	6	444	49.4	7.11	22.21	0	430829	665810
A6H767	Nucleosome assembly protein 1-like 1 [OS=Bos taurus]	0	0	Bovine	20.57	25	6	9	6	391	45.3	4.46	27.38	0	379617	545649
P33433	Histidine-rich glycoprotein [OS=Bos taurus]	0	0	Bovine	29.494	19	6	75	6	396	44.4	7.46	220.75	0	1.24561e+07	1.76536e+07
Q0PD65	submitted name: Rab2A [OS=Mus musculus]	0	0	Mouse	29.809	36	6	16	6	212	23.5	6.54	58.65	0	637253	863146
P50397	Rab GDP dissociation inhibitor beta [OS=Bos taurus]	0	0	Bovine	94.699	48	15	39	6	445	50.5	6.25	128.55	10	3.57223e+06	4.28347e+06
Q3SZH7	Leukotriene A-4 hydrolase [OS=Bos taurus]	0	0	Bovine	19.457	11	6	10	6	611	69.3	6.37	23.77	0	958822	1.14726e+06
Q3TIZ0	Tubulin alpha chain [OS=Mus musculus]	0	0	Mouse	136.669	48	16	143	6	449	49.9	5.1	536.47	11	1.78959e+07	2.12998e+07
P28801	Glutathione S-transferase P [OS=Bos taurus]	0	0	Bovine	75.972	58	7	40	6	210	23.6	7.36	150.41	0	5.15e+06	5.9899e+06
O08917	Flotillin-1 [OS=Mus musculus]	0	0	Mouse	22.742	24	6	8	6	428	47.5	7.15	28.44	0	484559	551895
Q059T5	Alpha-1,6-mannosyl-glycoprotein 6-beta-N-acetylglucosaminyltransferase [OS=Mus musculus]	0	0	Mouse	32.725	15	6	11	6	740	84.5	8.19	36.52	0	1.17395e+06	1.31216e+06
Q3T0P6	Phosphoglycerate kinase 1 [OS=Bos taurus]	0	0	Bovine	104.828	44	16	81	6	417	44.5	8.27	272.45	0	1.4332e+06	1.51917e+06
Q61398	Procollagen C-endopeptidase enhancer 1 [OS=Mus musculus]	0	0	Mouse	27.631	19	6	13	6	468	50.1	8.41	44.77	0	2.19359e+06	2.28473e+06
P29341	Polyadenylate-binding protein 1 [OS=Mus musculus]	0	0	Mouse	29.968	19	6	15	6	636	70.6	9.5	57.31	0	2.00298e+06	2.00646e+06
P09055	Integrin beta-1 [OS=Mus musculus]	0	0	Mouse	28.058	12	6	12	6	798	88.2	5.94	38.41	0	2.33533e+06	2.33634e+06
P10605	Cathepsin B [OS=Mus musculus]	0	0	Mouse	56.778	30	6	55	6	339	37.3	5.91	223.86	0	6.15503e+06	5.61481e+06
Q9QUM9	Proteasome subunit alpha type-6 [OS=Mus musculus]	0	0	Mouse	21.597	23	6	11	6	246	27.4	6.76	31.08	0	1.29698e+06	1.15001e+06
Q2TA46	Ubiquitin-like protein 3 [OS=Bos taurus]	0	0	Bovine	34.784	66	6	19	6	117	13.1	6.77	51.13	0	2.36436e+06	2.09304e+06
Q3ZBG0	Proteasome subunit alpha type-7 [OS=Bos taurus]	0	0	Bovine	27.038	35	6	13	6	248	27.9	8.46	40.2	0	1.29803e+06	1.11939e+06
P68509	14-3-3 protein eta [OS=Bos taurus]	0	0	Bovine;Mouse	47.672	38	9	27	6	246	28.2	4.89	78.92	0	995011	846871
Q2KIS7	Tetranectin [OS=Bos taurus]	0	0	Bovine	52.006	39	6	26	6	202	22.1	5.64	106.92	0	2.498e+06	2.09912e+06
P19035	Apolipoprotein C-III [OS=Bos taurus]	0	0	Bovine	55.209	41	6	72	6	96	10.7	5.11	305.52	0	2.11745e+07	1.67318e+07
P49722	Proteasome subunit alpha type-2 [OS=Mus musculus]	0	0	Mouse	39.392	44	6	14	6	234	25.9	7.43	53.34	0	1.42308e+06	1.07938e+06
O09044	Synaptosomal-associated protein 23 [OS=Mus musculus]	0	0	Mouse	40.982	52	6	16	6	210	23.2	4.98	54.98	0	1.27578e+06	964134
Q9WVT6	Carbonic anhydrase 14 [OS=Mus musculus]	0	0	Mouse	37.931	19	6	32	6	337	37.5	6.35	97.9	0	9.27969e+06	6.89961e+06
Q9WV54	Acid ceramidase [OS=Mus musculus]	0	0	Mouse	30.338	25	6	13	6	394	44.6	8.46	38.36	0	806348	592232
Q80YP5	submitted name: Integrin alpha 5 (Fibronectin receptor alpha) [OS=Mus musculus]	0	0	Mouse	25.377	8	6	9	6	1053	114.9	5.95	23.95	0	861739	605869
Q9DCE1	t-SNARE coiled-coil homology domain-containing protein [OS=Mus musculus]	0	0	Mouse	25.415	30	6	14	6	261	29.7	5.57	46.19	0	1.56871e+06	1.00423e+06
A7E3W2	Galectin-3-binding protein [OS=Bos taurus]	0	0	Bovine	16.959	15	6	8	6	555	62.1	5.6	15.27	0	2.82681e+06	1.80338e+06
Q9DB05	Alpha-soluble NSF attachment protein [OS=Mus musculus]	0	0	Mouse	28.577	29	6	9	6	295	33.2	5.45	32.3	0	808649	497844
Q9ER00	Syntaxin-12 [OS=Mus musculus]	0	0	Mouse	30.566	36	6	13	6	274	31.2	5.44	38.46	0	2.03858e+06	1.2407e+06
Q3T178	Vacuolar protein sorting-associated protein 28 homolog [OS=Bos taurus]	0	0	Bovine	31.42	33	6	13	6	221	25.5	5.54	57.05	0	1.74624e+06	1.05666e+06
P18902	Retinol-binding protein 4 [OS=Bos taurus]	0	0	Bovine	32.388	33	6	25	6	183	21.1	5.68	78.65	0	7.15524e+06	2.44861e+06
Q3U7N1	KOW domain-containing protein [OS=Mus musculus]	0	0	Mouse	19.853	27	5	10	5	145	17.2	10.46	24.1	0	7438.31	237807
P53026	60S ribosomal protein L10a [OS=Mus musculus]	0	0	Mouse	18.282	32	5	8	5	217	24.9	9.98	21.67	0	333659	1.10237e+06
P12799	Fibrinogen gamma-B chain [OS=Bos taurus]	0	0	Bovine	30.906	16	5	21	5	444	50.2	5.83	57.63	0	1.99936e+06	3.93832e+06
Q5FW62	submitted name: Serine (Or cysteine) peptidase inhibitor, clade D, member 1 [OS=Mus musculus]	0	0	Mouse	14.195	10	5	64	5	478	54.4	7.34	128.94	0	3.02779e+07	5.91433e+07
Q2KJ93	Cell division control protein 42 homolog [OS=Bos taurus]	0	0	Bovine;Mouse	29.129	32	5	31	5	191	21.2	6.55	97.28	0	717394	1.36052e+06
Q545K5	submitted name: RNA-binding motif protein 3 [OS=Mus musculus]	0	0	Mouse	27.673	44	5	9	5	153	16.6	7.5	28.82	0	149584	262536
Q9CSC2	PX domain-containing protein [OS=Mus musculus]	0	0	Mouse	16.174	38	5	10	5	132	15.4	9.07	29.77	0	838564	1.44723e+06
Q9D859	submitted name: Uncharacterized protein [OS=Mus musculus]	0	0	Mouse	22.271	23	5	18	5	192	21.5	8.5	54.24	0	1.16401e+06	1.95893e+06
Q921R2	40S ribosomal protein S13 [OS=Mus musculus]	0	0	Mouse	33.606	36	5	13	5	140	16.1	10.71	29.11	0	699770	1.17769e+06
P70699	Lysosomal alpha-glucosidase [OS=Mus musculus]	0	0	Mouse	25.239	10	5	12	5	953	106.2	5.83	43.84	0	445641	631499
P38657	Protein disulfide-isomerase A3 [OS=Bos taurus]	0	0	Bovine	22.096	12	5	12	5	505	56.9	6.65	46.7	0	748456	1.05954e+06
Q0PD67	submitted name: Rab1A [OS=Mus musculus]	0	0	Mouse	40.181	46	8	22	5	205	22.7	6.21	75.76	0	1.07057e+06	1.44958e+06
P21856	Rab GDP dissociation inhibitor alpha [OS=Bos taurus]	0	0	Bovine	79.983	33	12	31	5	447	50.5	5.14	108.71	0	769449	1.03271e+06
Q61753	D-3-phosphoglycerate dehydrogenase [OS=Mus musculus]	0	0	Mouse	21.92	11	5	9	5	533	56.5	6.54	28.71	0	630880	777148
P63037	DnaJ homolog subfamily A member 1 [OS=Mus musculus]	0	0	Mouse	38.301	17	5	13	5	397	44.8	7.08	27.04	0	1.04048e+06	1.27289e+06
P02584	Profilin-1 [OS=Bos taurus]	0	0	Bovine	56.842	61	9	80	5	140	15	8.28	235.96	6	1.34457e+07	1.62079e+07
Q8R105	Vacuolar protein sorting-associated protein 37C [OS=Mus musculus]	0	0	Mouse	30.464	25	5	9	5	352	38.4	5.31	35.53	0	433258	497321
Q9R0E1	Multifunctional procollagen lysine hydroxylase and glycosyltransferase LH3 [OS=Mus musculus]	0	0	Mouse	19.577	9	5	9	5	741	84.9	6.23	25.53	0	716484	814166
P70280	Vesicle-associated membrane protein 7 [OS=Mus musculus]	0	0	Mouse	22.199	35	5	13	5	220	25	8.6	36.3	0	754471	788765
Q92176	Coronin-1A [OS=Bos taurus]	0	0	Bovine	20.255	18	5	10	5	461	50.9	6.68	32.5	0	888502	914098
O46415	Ferritin light chain [OS=Bos taurus]	0	0	Bovine	56.48	42	6	25	5	175	20	6.3	102.37	0	4.22726e+06	4.30076e+06
Q9N0V4	Glutathione S-transferase Mu 1 [OS=Bos taurus]	0	0	Bovine	46.849	39	7	15	5	218	25.6	7.39	39.33	0	1.22295e+06	1.21625e+06
Q8BSN6	submitted name: Vesicle-associated membrane protein 4 [OS=Mus musculus]	0	0	Mouse	30.201	55	5	10	5	141	16.3	7.44	44.69	0	187741	185710
A2AQ07	Tubulin beta-1 chain [OS=Mus musculus]	0	0	Mouse	50.389	19	8	69	5	451	50.4	5.07	234.93	0	1.82537e+07	1.80285e+07
Q00493	Carboxypeptidase E [OS=Mus musculus]	0	0	Mouse	30.555	17	5	13	5	476	53.2	5.19	35.27	0	1.08213e+06	1.04373e+06
Q8K209	Adhesion G-protein coupled receptor G1 [OS=Mus musculus]	0	0	Mouse	19.293	7	5	7	5	687	77.2	8.59	19.01	0	640603	595002
B8JJN2	Complement C2 [OS=Mus musculus]	0	0	Mouse	21.639	10	5	6	5	623	69.6	6.89	17.47	0	594525	548905
A0A345IT93	submitted name: Envelope polyprotein [OS=Mus musculus]	0	0	Mouse	97.363	22	12	137	5	551	59.6	8.32	378.35	0	5.41789e+06	4.93076e+06
Q543J5	Antithrombin-III [OS=Mus musculus]	0	0	Mouse	85.257	23	14	284	5	465	52	6.46	711.74	0	2.45771e+07	2.21894e+07
Q5EA01	Beta-1,4-glucuronyltransferase 1 [OS=Bos taurus]	0	0	Bovine	62.418	27	7	24	5	415	47.2	7.03	82.95	3	8.91063e+06	7.73371e+06
Q6P6I8	submitted name: Signal-regulatory protein alpha [OS=Mus musculus]	0	0	Mouse	25.56	18	5	9	5	509	56	8.28	33.48	0	418486	346709
Q32KY0	Apolipoprotein D [OS=Bos taurus]	0	0	Bovine	29.21	28	5	42	5	189	21.4	4.84	130.69	0	6.64992e+06	5.49834e+06
Q3UMI7	Tr-type G domain-containing protein [OS=Mus musculus]	0	0	Mouse	22.892	11	5	7	5	858	95.3	6.93	23.44	0	652174	539052
Q3TDE4	Nicastrin [OS=Mus musculus]	0	0	Mouse	18.265	15	5	11	5	550	60.6	5.85	29.47	0	2.12604e+06	1.75275e+06
Q8R0J7	Vacuolar protein sorting-associated protein 37B [OS=Mus musculus]	0	0	Mouse	24.261	36	5	7	5	285	31	7.05	25.33	0	478420	392523
Q80W68	Kin of IRRE-like protein 1 [OS=Mus musculus]	0	0	Mouse	21.138	11	5	9	5	789	87.1	5.92	31.11	0	688945	550595
Q3U5I5	submitted name: Uncharacterized protein [OS=Mus musculus]	0	0	Mouse	31.504	32	5	10	5	217	25.2	6.32	36.47	0	437174	345619
P63243	Receptor of activated protein C kinase 1 [OS=Bos taurus]	0	0	Bovine;Mouse	29.164	23	5	14	5	317	35.1	7.69	54.66	0	2.01247e+06	1.58884e+06
Q9QY73	Transmembrane protein 59 [OS=Mus musculus]	0	0	Mouse	33.247	15	5	32	5	323	36.3	4.87	97.8	0	9.13806e+06	7.13902e+06
A0A0R4J1G9	submitted name: Metalloreductase STEAP3 [OS=Mus musculus]	0	0	Mouse	17.68	12	5	8	5	488	54.7	9.22	27.38	0	1.34969e+06	1.00419e+06
Q3UQM7	submitted name: Uncharacterized protein [OS=Mus musculus]	0	0	Mouse	22.258	15	5	15	5	512	55.8	7.9	54.55	0	1.80557e+06	1.24347e+06
Q9DCD8	Proteasome subunit alpha type [OS=Mus musculus]	0	0	Mouse	28.131	23	5	11	5	255	28.5	5.57	38.18	0	1.09333e+06	753599
P54116	Stomatin [OS=Mus musculus]	0	0	Mouse	25.72	19	5	9	5	284	31.4	6.93	29.46	0	3.30195e+06	2.24736e+06
Q8R2Q8	Bone marrow stromal antigen 2 [OS=Mus musculus]	0	0	Mouse	37.715	17	5	22	5	172	19.1	7.34	83.22	0	4.55395e+06	2.78294e+06
P46193	Annexin A1 [OS=Bos taurus]	0	0	Bovine	28.329	23	6	8	5	346	38.9	6.81	27.74	1	890053	359017
HBA_HUMAN	contaminant protein)	0	1		104.5	38	9	2119	4	141	15.1	8.68	5453.87	0	6.70442e+08	7.63335e+08
TRYP_PIG	contaminant protein)	0	1		31.841	25	4	76	4	231	24.4	7.18	268.23	0	2.75231e+07	3.00815e+07
A0A0A0MQM0	Eukaryotic translation initiation factor 5A [OS=Mus musculus]	0	0	Mouse	18.439	29	4	6	4	149	16.3	5	19.27	0	68360.3	213217
Q5E958	40S ribosomal protein S8 [OS=Bos taurus]	0	0	Bovine;Mouse	16.136	25	4	8	4	208	24.2	10.32	31.36	0	171860	480627
Q642K1	submitted name: Ribosomal protein L18 [OS=Mus musculus]	0	0	Mouse	15.781	24	4	7	4	188	21.6	11.84	22.24	0	339605	735136
Q3T035	Actin-related protein 2/3 complex subunit 3 [OS=Bos taurus]	0	0	Bovine	14.514	19	4	8	4	178	20.5	8.59	22.86	0	366588	685713
Q3UUX9	Rab GDP dissociation inhibitor [OS=Mus musculus]	0	0	Mouse	58.029	34	11	24	4	445	50.5	6.47	76.53	0	213708	390043
P15246	Protein-L-isoaspartate(D-aspartate) O-methyltransferase [OS=Bos taurus]	0	0	Bovine	23.093	38	4	12	4	227	24.6	7.58	27.95	0	398917	698625
Q5E956	Triosephosphate isomerase [OS=Bos taurus]	0	0	Bovine	128.35	71	18	89	4	249	26.7	6.92	275.25	14	7.05204e+06	1.15229e+07
P18760	Cofilin-1 [OS=Mus musculus]	0	0	Mouse	35.407	51	7	20	4	166	18.5	8.09	84.97	3	1.59771e+06	2.52768e+06
A7YY28	Putative protein-lysine deacylase ABHD14B [OS=Bos taurus]	0	0	Bovine	18.559	27	4	7	4	210	22.4	6.52	18.02	0	435133	685077
Q148J6	Actin-related protein 2/3 complex subunit 4 [OS=Bos taurus]	0	0	Bovine;Mouse	16.915	32	4	11	4	168	19.7	8.43	32.03	0	929164	1.43328e+06
Q9CPW4	Actin-related protein 2/3 complex subunit 5 [OS=Mus musculus]	0	0	Mouse	13.358	31	4	7	4	151	16.3	5.67	22.68	0	265903	403267
Q2TBG8	Ubiquitin carboxyl-terminal hydrolase isozyme L3 [OS=Bos taurus]	0	0	Bovine	20.723	23	4	5	4	230	26.2	4.92	17.04	0	245349	370411
Q3UHT6	Fatty acid synthase [OS=Mus musculus]	0	0	Mouse	17.846	3	4	7	4	2504	272.2	6.58	19.05	0	349706	515540
O70569	submitted name: Ribosomal protein S14 [OS=Mus musculus]	0	0	Mouse	22.249	31	4	7	4	151	16.3	10.13	22.55	0	392755	569600
Q08879	Fibulin-1 [OS=Mus musculus]	0	0	Mouse	18.553	6	4	32	4	705	78	5.16	74.87	0	8.22531e+06	1.15673e+07
Q28106	Contactin-1 [OS=Bos taurus]	0	0	Bovine	26.423	8	5	14	4	1018	113.3	6.23	36.05	0	653357	869709
Q61171	Peroxiredoxin-2 [OS=Mus musculus]	0	0	Mouse	20.794	23	5	8	4	198	21.8	5.41	21.2	1	789865	982475
Q3U4W5	submitted name: Uncharacterized protein [OS=Mus musculus]	0	0	Mouse	18.075	25	5	9	4	208	23.5	5.54	24.52	0	462164	566988
Q9CZZ8	submitted name: Uncharacterized protein [OS=Mus musculus]	0	0	Mouse	28.813	19	4	11	4	332	37.2	6.93	40.79	0	1.84644e+06	2.21471e+06
Q3SYR5	Apolipoprotein C-IV [OS=Bos taurus]	0	0	Bovine	25.513	29	4	11	4	127	14.4	8.4	26.26	0	822131	982501
P84096	Rho-related GTP-binding protein RhoG [OS=Mus musculus]	0	0	Mouse	26.287	30	4	7	4	191	21.3	8.12	24.33	0	524597	619750
Q3SZJ4	Prostaglandin reductase 1 [OS=Bos taurus]	0	0	Bovine	21.229	24	4	11	4	329	35.7	7.47	41.8	0	742789	873951
Q3MHM5	Tubulin beta-4B chain [OS=Bos taurus]	0	0	Bovine;Mouse	129.575	45	17	101	4	445	49.8	4.89	365.97	0	2.73241e+06	3.00492e+06
Q542G9	Annexin [OS=Mus musculus]	0	0	Mouse	20.491	15	4	12	4	339	38.7	7.69	42.16	0	1.31574e+06	1.41696e+06
Q3T149	Heat shock protein beta-1 [OS=Bos taurus]	0	0	Bovine	19.776	29	4	8	4	201	22.4	6.4	26.14	0	757460	814389
A0A140T8T4	60S ribosomal protein L9 [OS=Mus musculus]	0	0	Mouse	18.718	28	4	7	4	192	21.8	9.88	26.17	0	497723	523784
K3W4Q8	Basigin [OS=Mus musculus]	0	0	Mouse	17.575	33	4	10	4	218	24.1	5.36	35.24	0	1.48999e+06	1.54952e+06
Q1JP75	L-xylulose reductase [OS=Bos taurus]	0	0	Bovine	21.916	25	4	10	4	244	25.6	7.9	36.08	0	537575	557430
Q08DP0	Phosphoglucomutase-1 [OS=Bos taurus]	0	0	Bovine	13.864	11	4	5	4	562	61.6	6.81	15.34	0	876102	907505
P39876	Metalloproteinase inhibitor 3 [OS=Mus musculus]	0	0	Mouse	22.471	23	4	19	4	211	24.2	8.76	50.96	0	2.00306e+06	2.05465e+06
A7YWG4	Gamma-glutamyl hydrolase [OS=Bos taurus]	0	0	Bovine	13.48	14	4	9	4	318	35.7	9.06	24.95	0	930545	937409
Q9D1Y3	submitted name: Uncharacterized protein [OS=Mus musculus]	0	0	Mouse	31.421	37	4	101	4	113	12.8	9.25	351.47	0	3.81037e+07	3.78543e+07
Q9TTJ5	Regucalcin [OS=Bos taurus]	0	0	Bovine	21.309	15	4	8	4	299	33.3	5.77	21.56	0	1.9785e+06	1.93806e+06
Q9CQW2	ADP-ribosylation factor-like protein 8B [OS=Mus musculus]	0	0	Mouse	25.053	30	4	9	4	186	21.5	8.43	34.28	0	906373	883416
Q17QH6	Collectin-11 [OS=Bos taurus]	0	0	Bovine	22.973	24	4	5	4	267	28.3	5.74	22	0	552157	538035
Q3SWY2	Integrin-linked protein kinase [OS=Bos taurus]	0	0	Bovine	16.792	12	4	8	4	452	51.4	8.07	24.19	0	543630	527316
Q4FJX7	submitted name: Lcn7 protein [OS=Mus musculus]	0	0	Mouse	22.045	10	4	9	4	415	46.8	6.47	34.29	0	1.22671e+06	1.18635e+06
A0A0A0MQA5	Tubulin alpha chain [OS=Mus musculus]	0	0	Mouse	116.636	42	14	123	4	477	52.9	5.19	447.27	0	4.75687e+06	4.56965e+06
A0A0R4J0R1	submitted name: Vesicle-associated membrane protein 8 [OS=Mus musculus]	0	0	Mouse	26.021	41	4	10	4	101	11.4	8.19	37.67	0	4.02321e+06	3.80595e+06
P09528	Ferritin heavy chain [OS=Mus musculus]	0	0	Mouse	38.513	46	6	17	4	182	21.1	5.88	35.86	2	1.34378e+06	1.26478e+06
Q2T9Y6	Glutamate--cysteine ligase regulatory subunit [OS=Bos taurus]	0	0	Bovine	14.977	20	4	4	4	274	30.5	6.3	14.71	0	403962	379955
Q9XSC6	Creatine kinase M-type [OS=Bos taurus]	0	0	Bovine	15.827	19	4	9	4	381	43	7.12	24.96	0	903584	841471
P10649	Glutathione S-transferase Mu 1 [OS=Mus musculus]	0	0	Mouse	29.743	34	7	13	4	218	26	7.94	40.87	3	1.37515e+06	1.24727e+06
F8VQJ3	submitted name: Laminin subunit gamma-1 [OS=Mus musculus]	0	0	Mouse	13.834	3	4	6	4	1607	177.1	5.19	19.75	0	381895	344019
Q91XL3	UDP-glucuronic acid decarboxylase 1 [OS=Mus musculus]	0	0	Mouse	26.367	20	4	9	4	420	47.5	8.94	34.9	0	970807	837698
Q5E987	Proteasome subunit alpha type-5 [OS=Bos taurus]	0	0	Bovine;Mouse	22.959	32	4	7	4	241	26.4	4.79	21.66	0	1.32847e+06	1.12369e+06
Q3TL95	Proteasome subunit alpha type [OS=Mus musculus]	0	0	Mouse	14.382	17	4	9	4	249	27.9	7.33	25.2	0	1.1695e+06	961250
P17690	Beta-2-glycoprotein 1 [OS=Bos taurus]	0	0	Bovine	16.792	13	4	15	4	345	38.2	8.15	46.64	0	1.03165e+07	7.89495e+06
G3MYZ3	Afamin [OS=Bos taurus]	0	0	Bovine	17.471	9	4	11	4	604	69.5	5.85	29.69	0	1.55448e+06	1.18873e+06
F8WJK8	submitted name: Hsc70-interacting protein [OS=Mus musculus]	0	0	Mouse	14.136	12	4	7	4	362	40.5	5.3	18.74	0	854275	615785
Q543S0	LRRNT domain-containing protein [OS=Mus musculus]	0	0	Mouse	22.299	12	4	8	4	378	43.3	9.54	14.61	0	1.65582e+06	1.13269e+06
Q6NVG5	Melanoregulin [OS=Mus musculus]	0	0	Mouse	17.409	22	4	7	4	214	25	7.2	23.27	0	901981	612933
P68252	14-3-3 protein gamma [OS=Bos taurus]	0	0	Bovine	49.475	39	8	37	4	247	28.2	4.89	113.95	0	3.06145e+06	2.06293e+06
Q2KIV9	Complement C1q subcomponent subunit B [OS=Bos taurus]	0	0	Bovine	39.487	20	4	22	4	247	26.4	9.48	77.23	0	3.31309e+06	2.22487e+06
Q5E9E3	Complement C1q subcomponent subunit A [OS=Bos taurus]	0	0	Bovine	16.002	24	4	10	4	244	25.8	8.94	29.75	0	3.30533e+06	2.18185e+06
A6H768	Galactokinase [OS=Bos taurus]	0	0	Bovine	15.557	16	4	4	4	392	42.2	6.15	13.23	0	379754	237529
Q3TX70	t-SNARE coiled-coil homology domain-containing protein [OS=Mus musculus]	0	0	Mouse	25.674	32	4	6	4	255	29	4.92	23.67	0	557169	310069
Q8VCT0	submitted name: Low density lipoprotein receptor [OS=Mus musculus]	0	0	Mouse	21.471	7	4	12	4	862	94.9	5.02	46	0	922446	506626
P50518	V-type proton ATPase subunit E 1 [OS=Mus musculus]	0	0	Mouse	20.355	26	4	9	4	226	26.1	8.43	33.54	0	1.06597e+06	575627
Q9QZ06	Toll-interacting protein [OS=Mus musculus]	0	0	Mouse	23.271	21	4	6	4	274	30.3	5.17	25.07	0	1.01713e+06	535342
Q3Y5Z3	Adiponectin [OS=Bos taurus]	0	0	Bovine	14.158	19	4	11	4	240	26.1	5.74	17.08	0	2.42376e+06	1.26023e+06
Q3TJB4	submitted name: Uncharacterized protein [OS=Mus musculus]	0	0	Mouse	16.177	17	4	8	4	368	41.5	5.72	21.63	0	1.44885e+06	746228
P62814	V-type proton ATPase subunit B, brain isoform [OS=Mus musculus]	0	0	Mouse	9.748	11	4	7	4	511	56.5	5.81	19.38	0	6.58623e+06	2.22006e+06
CO3_HUMAN	contaminant protein)	0	1		152.056	10	18	1393	3	1663	187	6.4	4531.51	0	4.59762e+08	5.59655e+08
Q2NKY7	Septin-2 [OS=Bos taurus]	0	0	Bovine	13.604	15	3	4	3	361	41.5	6.6	11.76	0	0	533551
Q9D6G1	submitted name: Uncharacterized protein [OS=Mus musculus]	0	0	Mouse	11.231	13	3	3	3	276	29.9	6.42	9.22	0	0	238868
A0A087WRY3	submitted name: Nuclear ubiquitous casein and cyclin-dependent kinase substrate 1 [OS=Mus musculus]	0	0	Mouse	15.908	14	3	6	3	233	26.2	5.12	21.91	0	0	127791
B9EKL6	submitted name: Protein tyrosine phosphatase 4a1 [OS=Mus musculus]	0	0	Mouse	12.345	19	3	5	3	173	19.8	8.97	11.31	0	314971	1.73802e+06
Q5M9N5	60S ribosomal protein L28 [OS=Mus musculus]	0	0	Mouse	13.068	18	3	4	3	137	15.7	12.02	13.35	0	67567.1	287302
Q8VI54	submitted name: Cartilage oligomeric matrix protein [OS=Mus musculus]	0	0	Mouse	21.292	8	5	24	3	755	82.2	4.65	55.08	0	1.17871e+06	3.5205e+06
Q3SWW8	Thrombospondin-4 [OS=Bos taurus]	0	0	Bovine	35.101	8	6	23	3	961	105.9	4.68	66.24	3	2.51661e+06	7.04473e+06
Q56JV1	40S ribosomal protein S26 [OS=Bos taurus]	0	0	Bovine;Mouse	12.34	34	3	6	3	115	13	11	15.3	0	146616	383729
Q32PI5	Serine/threonine-protein phosphatase 2A 65 kDa regulatory subunit A alpha isoform [OS=Bos taurus]	0	0	Bovine	12.149	8	3	5	3	589	65.2	5.15	14.51	0	340984	891895
Q64475	Histone H2B type 1-B [OS=Mus musculus]	0	0	Mouse	24.269	29	3	23	3	126	13.9	10.32	84.66	0	1.60473e+06	3.77683e+06
Q9JIL0	submitted name: Als splice variant 2 [OS=Mus musculus]	0	0	Mouse	34.429	5	3	33	3	687	76.3	6.29	134.95	0	1.06759e+07	2.02319e+07
Q3U055	Procollagen-lysine 5-dioxygenase [OS=Mus musculus]	0	0	Mouse	11.98	5	3	5	3	758	86.8	6.8	14.72	0	326478	608734
Q5E9F8	Histone H3.3 [OS=Bos taurus]	0	0	Bovine;Mouse	10.794	20	3	13	3	136	15.3	11.27	27.68	0	2.20761e+06	4.07213e+06
Q3T0F4	40S ribosomal protein S10 [OS=Bos taurus]	0	0	Bovine	14.766	24	3	8	3	165	18.9	10.15	23.11	0	531091	972321
A0A1L1SQA8	40S ribosomal protein S25 [OS=Mus musculus]	0	0	Mouse	9.786	28	3	5	3	93	10.3	9.99	12.59	0	563221	1.0212e+06
Q3THE1	Ribosomal_L18_c domain-containing protein [OS=Mus musculus]	0	0	Mouse	9.783	28	3	5	3	137	16	9.7	14.09	0	186790	336128
Q9TU03	Rho GDP-dissociation inhibitor 2 [OS=Bos taurus]	0	0	Bovine	18.123	32	3	5	3	200	22.8	5.2	20.58	0	165932	298623
Q56JZ9	Glia maturation factor gamma [OS=Bos taurus]	0	0	Bovine	8.182	23	3	5	3	142	16.8	6.2	11.34	0	247130	442856
P00435	Glutathione peroxidase 1 [OS=Bos taurus]	0	0	Bovine	14.376	25	3	7	3	205	22.6	7.18	21.64	0	269475	473674
P30412	Peptidyl-prolyl cis-trans isomerase C [OS=Mus musculus]	0	0	Mouse	13	19	3	7	3	212	22.8	7.5	20.49	0	386553	676528
Q3U2W7	submitted name: Uncharacterized protein [OS=Mus musculus]	0	0	Mouse	15.116	20	3	6	3	188	21.4	7.8	22.4	0	328951	567914
P61356	60S ribosomal protein L27 [OS=Bos taurus]	0	0	Bovine;Mouse	15.346	30	3	6	3	136	15.8	10.56	15.86	0	389158	666299
A4FV54	Ras-related protein Rab-8A [OS=Bos taurus]	0	0	Bovine	32.674	39	9	18	3	207	23.7	9.06	46.58	5	4.09624e+06	6.93784e+06
Q2TA49	Vasodilator-stimulated phosphoprotein [OS=Bos taurus]	0	0	Bovine	12.813	10	3	6	3	383	40.4	8.68	12.63	0	179995	300079
Q91VK2	submitted name: Eef1d protein [OS=Mus musculus]	0	0	Mouse	19.733	15	3	4	3	276	30.6	4.98	14.25	0	251639	417238
Q3TE63	Peptidyl-prolyl cis-trans isomerase [OS=Mus musculus]	0	0	Mouse	65.57	55	10	112	3	164	17.9	7.9	335.98	9	1.52416e+07	2.50489e+07
Q3ZBV1	IST1 homolog [OS=Bos taurus]	0	0	Bovine	10.683	9	3	5	3	364	39.8	5.35	10.17	0	314058	509859
A8DIL0	Galectin [OS=Mus musculus]	0	0	Mouse	11.857	12	3	5	3	325	37	8.95	8.62	0	564252	901022
P58355	Membrane-associated transporter protein [OS=Mus musculus]	0	0	Mouse	17.266	6	3	20	3	530	57.9	6.74	62.19	0	386731	614349
Q7TMN7	Annexin [OS=Mus musculus]	0	0	Mouse	16.475	12	3	6	3	319	35.9	5.57	23.7	0	375934	576986
P62157	Calmodulin [OS=Bos taurus]	0	0	Bovine;Mouse	17.831	32	3	6	3	149	16.8	4.22	20.08	0	260783	386455
Q3TET0	T-complex protein 1 subunit eta [OS=Mus musculus]	0	0	Mouse	9.093	9	3	3	3	544	59.6	7.84	11.18	0	457828	653973
Q3U0D7	ADP-ribosylation factor 6 [OS=Mus musculus]	0	0	Mouse	19.955	33	3	7	3	175	20.1	8.95	21.57	0	334343	473268
Q2KJH4	WD repeat-containing protein 1 [OS=Bos taurus]	0	0	Bovine	6.547	5	3	14	3	606	66.2	6.73	20.28	0	1.85005e+06	2.55644e+06
Q4FZK2	Elongation factor 1-gamma [OS=Mus musculus]	0	0	Mouse	11.592	14	3	5	3	437	50	6.74	16.81	0	662336	911937
P12260	Coagulation factor XIII A chain [OS=Bos taurus]	0	0	Bovine	10.863	23	3	6	3	198	22.7	6.35	15.07	0	1.11732e+06	1.51341e+06
Q3SZC2	Proteasome subunit beta type-9 [OS=Bos taurus]	0	0	Bovine	11.46	16	3	6	3	219	23.4	5.24	18.38	0	296761	390418
B1B0C7	submitted name: Basement membrane-specific heparan sulfate proteoglycan core protein [OS=Mus musculus]	0	0	Mouse	13.393	1	3	5	3	4375	468.7	6.48	11.44	0	285391	368826
Q2TBQ3	Guanidinoacetate N-methyltransferase [OS=Bos taurus]	0	0	Bovine	16.502	31	3	5	3	236	26.6	6.09	16.01	0	406634	522665
P48774	Glutathione S-transferase Mu 5 [OS=Mus musculus]	0	0	Mouse	19.145	23	4	6	3	224	26.6	7.21	20	0	280356	357643
Q3ZCJ2	Aldo-keto reductase family 1 member A1 [OS=Bos taurus]	0	0	Bovine	34.982	39	8	22	3	325	36.6	7.27	69.96	5	1.52118e+06	1.93463e+06
Q9DCY1	Peptidyl-prolyl cis-trans isomerase [OS=Mus musculus]	0	0	Mouse	13.219	17	3	11	3	216	23.7	9.55	32.97	0	854686	1.07589e+06
A0A0R4J0I9	submitted name: Prolow-density lipoprotein receptor-related protein 1 [OS=Mus musculus]	0	0	Mouse	15.503	1	3	5	3	4545	504.4	5.36	16.7	0	286990	360101
Q3TXS9	40S ribosomal protein S2 [OS=Mus musculus]	0	0	Mouse	14.175	12	3	7	3	293	31.2	10.18	19.44	0	913974	1.13466e+06
Q9BGI3	Peroxiredoxin-2 [OS=Bos taurus]	0	0	Bovine	18.024	18	4	11	3	199	21.9	5.6	32.05	0	633455	776060
P16116	Aldo-keto reductase family 1 member B1 [OS=Bos taurus]	0	0	Bovine	18.928	19	5	8	3	315	35.9	6.3	19.42	2	491182	596697
Q8CEH8	Profilin [OS=Mus musculus]	0	0	Mouse	39.362	59	7	36	3	140	14.9	8.28	110.38	0	997045	1.19269e+06
Q28065	C4b-binding protein alpha chain [OS=Bos taurus]	0	0	Bovine	13.305	6	3	21	3	610	68.8	6.38	39.66	0	8.16109e+06	9.54939e+06
Q3U548	UTP--glucose-1-phosphate uridylyltransferase [OS=Mus musculus]	0	0	Mouse	9.499	7	3	5	3	497	55.7	7.33	14.77	0	440220	509396
Q8MJ50	Osteoclast-stimulating factor 1 [OS=Bos taurus]	0	0	Bovine	12.948	15	3	6	3	214	23.8	5.5	17.24	0	416597	481468
Q4VAE6	submitted name: Ras family member A [OS=Mus musculus]	0	0	Mouse	15.21	23	3	7	3	193	21.8	6.1	26.79	0	564862	651185
Q3U3Q7	Angiotensin-converting enzyme [OS=Mus musculus]	0	0	Mouse	14.195	4	3	6	3	1312	150.8	6.55	16.32	0	566117	648745
P14148	60S ribosomal protein L7 [OS=Mus musculus]	0	0	Mouse	13.615	14	3	7	3	270	31.4	10.89	24.8	0	626139	711813
Q9DB34	Charged multivesicular body protein 2a [OS=Mus musculus]	0	0	Mouse	8.526	11	3	5	3	222	25.1	5.97	8.97	0	743731	829655
B2RXW7	submitted name: Complement component 4B (Childo blood group) [OS=Mus musculus]	0	0	Mouse	32.044	3	6	53	3	1738	192.8	7.47	136.32	0	2.83971e+07	3.12562e+07
Q9QXY6	EH domain-containing protein 3 [OS=Mus musculus]	0	0	Mouse	12.295	9	3	4	3	535	60.8	6.46	7.82	0	436141	479356
Q3U025	Peptidase M12B domain-containing protein [OS=Mus musculus]	0	0	Mouse	13.822	5	3	8	3	845	91.2	8.27	21.89	0	1.21557e+06	1.32842e+06
P27661	Histone H2AX [OS=Mus musculus]	0	0	Mouse	48.142	46	6	30	3	143	15.1	10.74	114.36	3	1.68102e+06	1.8234e+06
A0A1W2P6G5	submitted name: Myosin light polypeptide 6 [OS=Mus musculus]	0	0	Mouse	13.208	32	3	12	3	139	15.4	4.54	40.38	0	1.0213e+06	1.09989e+06
O18879	Glutathione S-transferase A2 [OS=Bos taurus]	0	0	Bovine	26.215	33	5	18	3	223	25.7	8.57	60.02	2	3.33193e+06	3.58148e+06
H3BK03	Paraoxonase [OS=Mus musculus]	0	0	Mouse	27.62	10	3	101	3	256	28.7	5.45	159.95	0	6.69851e+07	7.14865e+07
Q3T0A3	Complement factor D [OS=Bos taurus]	0	0	Bovine	18.402	17	3	6	3	259	27.9	7.71	20.96	0	7.55064e+06	7.96947e+06
Q99M50	Phospholipid scramblase [OS=Mus musculus]	0	0	Mouse	12.481	10	3	9	3	327	35.8	5.06	33.59	0	724756	762492
Q564F3	40S ribosomal protein S3a [OS=Mus musculus]	0	0	Mouse	12.058	13	3	7	3	264	29.9	9.73	16.78	0	805230	844010
P19217	Sulfotransferase 1E1 [OS=Bos taurus]	0	0	Bovine	14.603	18	3	5	3	295	34.6	7.15	14.9	0	942163	977857
Q63961	Endoglin [OS=Mus musculus]	0	0	Mouse	10.276	5	3	13	3	653	70	6.2	25.87	0	1.73274e+06	1.78566e+06
P33672	Proteasome subunit beta type-3 [OS=Bos taurus]	0	0	Bovine	27.4	23	3	11	3	205	23	6.55	45.09	0	945486	952394
Q0PD49	submitted name: RAB8B, member RAS oncogene family [OS=Mus musculus]	0	0	Mouse	33.017	38	8	16	3	207	23.6	9.07	38.91	0	453991	453697
Q3TGW0	Actin-related protein 3 [OS=Mus musculus]	0	0	Mouse	11.709	10	3	7	3	418	47.3	5.92	20.73	0	930519	925353
Q4FK88	Annexin [OS=Mus musculus]	0	0	Mouse	18.102	15	4	6	3	346	38.7	7.72	19.92	0	278702	274651
Q61009	Scavenger receptor class B member 1 [OS=Mus musculus]	0	0	Mouse	11.131	11	3	4	3	509	56.7	8.09	11.77	0	896599	881579
Q9D8B3	Charged multivesicular body protein 4b [OS=Mus musculus]	0	0	Mouse	16.834	18	3	7	3	224	24.9	4.82	28.31	0	1.07911e+06	1.04716e+06
Q9JIW9	Ras-related protein Ral-B [OS=Mus musculus]	0	0	Mouse	44.744	46	7	18	3	206	23.3	6.62	62.08	4	1.46324e+06	1.39514e+06
Q52KG9	submitted name: Chaperonin containing Tcp1, subunit 6a (Zeta) [OS=Mus musculus]	0	0	Mouse	9.665	7	3	6	3	531	58	6.9	14.56	0	1.28725e+06	1.2117e+06
Q3SZB7	Fructose-1,6-bisphosphatase 1 [OS=Bos taurus]	0	0	Bovine	14.634	19	3	9	3	338	36.7	6.99	24.15	0	652542	610784
Q3MHF7	S-methyl-5'-thioadenosine phosphorylase [OS=Bos taurus]	0	0	Bovine	10.977	22	3	5	3	283	31.2	7.43	13.88	0	539849	496858
Q32KL2	Proteasome subunit beta type-5 [OS=Bos taurus]	0	0	Bovine	11.924	13	3	5	3	263	28.6	7.44	15.34	0	179263	164942
Q545F8	40S ribosomal protein S4 [OS=Mus musculus]	0	0	Mouse	12.256	12	3	4	3	245	27.5	9.94	10.76	0	737676	676130
P22226	Cathelicidin-1 [OS=Bos taurus]	0	0	Bovine	24.016	25	3	22	3	155	17.6	7.65	90.68	0	3.92364e+06	3.58849e+06
P55859	Purine nucleoside phosphorylase [OS=Bos taurus]	0	0	Bovine	21.536	19	3	7	3	289	32	6.34	31.29	0	550358	503441
P14206	40S ribosomal protein SA [OS=Mus musculus]	0	0	Mouse	19.096	20	3	13	3	295	32.8	4.87	53.26	0	1.48304e+06	1.3485e+06
Q3SZD7	Carbonyl reductase [NADPH] 1 [OS=Bos taurus]	0	0	Bovine	15.26	13	3	4	3	277	30.5	8.24	13.07	0	552503	492309
Q60961	Lysosomal-associated transmembrane protein 4A [OS=Mus musculus]	0	0	Mouse	12.096	17	3	34	3	233	26.8	6.51	105.33	0	1.18914e+07	1.04841e+07
Q3T108	Proteasome subunit beta type-4 [OS=Bos taurus]	0	0	Bovine	11.347	17	3	5	3	264	29	5.67	16.72	0	1.31488e+06	1.16031e+06
Q3MHN0	Proteasome subunit beta type-6 [OS=Bos taurus]	0	0	Bovine	12.605	13	3	7	3	239	25.5	5.02	18.34	0	498290	436771
Q5E9B7	Chloride intracellular channel protein 1 [OS=Bos taurus]	0	0	Bovine	31.445	36	6	16	3	241	27	5.27	53.72	3	2.16403e+06	1.8733e+06
Q3U5I8	Neuropilin [OS=Mus musculus]	0	0	Mouse	13.334	4	3	7	3	901	101.4	5.81	20.78	0	275921	226728
Q3TRH8	F-actin-capping protein subunit beta [OS=Mus musculus]	0	0	Mouse	16.809	17	3	10	3	260	29.2	6.57	37.11	0	1.09507e+06	895944
Q5FWB6	60S acidic ribosomal protein P0 [OS=Mus musculus]	0	0	Mouse	11.828	18	3	6	3	317	34.2	6.25	20.88	0	636834	517891
Q04447	Creatine kinase B-type [OS=Mus musculus]	0	0	Mouse	10.89	13	3	6	3	381	42.7	5.67	16.02	0	1.00022e+06	811274
Q93092	Transaldolase [OS=Mus musculus]	0	0	Mouse	8.078	10	3	8	3	337	37.4	7.03	21.22	0	1.41586e+06	1.1414e+06
P53690	Matrix metalloproteinase-14 [OS=Mus musculus]	0	0	Mouse	10.466	6	3	3	3	582	65.9	8.03	8.69	0	253682	203983
Q3TH73	Protein tweety homolog 2 [OS=Mus musculus]	0	0	Mouse	15.015	8	3	18	3	532	59	6.07	44.26	0	2.17718e+06	1.74902e+06
B2RXS4	Plexin-B2 [OS=Mus musculus]	0	0	Mouse	13.659	3	3	6	3	1842	206.1	5.87	16.48	0	724183	578534
A2VE31	Sodium-coupled neutral amino acid transporter 2 [OS=Bos taurus]	0	0	Bovine	20.671	8	3	19	3	506	56.2	7.81	76.46	0	3.91763e+06	3.12733e+06
Q8SPP7	Peptidoglycan recognition protein 1 [OS=Bos taurus]	0	0	Bovine	8.742	17	3	4	3	190	21.1	9.5	11	0	161201	127730
Q3UIW3	submitted name: Uncharacterized protein [OS=Mus musculus]	0	0	Mouse	10.959	9	3	4	3	415	45.7	7.64	8.58	0	2.07994e+06	1.63164e+06
A1A4R1	Histone H2A type 2-C [OS=Bos taurus]	0	0	Bovine;Mouse	44.263	51	6	43	3	129	14	10.9	169.82	1	4.78229e+06	3.6623e+06
Q8K2Y3	Protein eva-1 homolog B [OS=Mus musculus]	0	0	Mouse	28.79	44	3	7	3	164	18.3	4.68	40.57	0	944060	707993
O88983	Syntaxin-8 [OS=Mus musculus]	0	0	Mouse	30.206	29	3	9	3	236	26.9	5.01	37.83	0	765197	570177
Q3T0Z7	Dihydropteridine reductase [OS=Bos taurus]	0	0	Bovine	9.652	25	3	5	3	242	25.5	7.37	19.6	0	408714	302244
G3X8Q5	submitted name: Ceruloplasmin [OS=Mus musculus]	0	0	Mouse	15.849	3	3	26	3	1085	124.1	5.88	54.34	0	6.30335e+06	4.57006e+06
Q24K22	Hepatocyte growth factor-like protein [OS=Bos taurus]	0	0	Bovine	11.911	5	3	8	3	712	79.9	8.02	28.73	0	805847	580280
Q6PHU5	Sortilin [OS=Mus musculus]	0	0	Mouse	19.215	7	3	8	3	825	91.1	5.88	30.27	0	1.03042e+06	712565
P97370	Sodium/potassium-transporting ATPase subunit beta-3 [OS=Mus musculus]	0	0	Mouse	11.099	14	3	11	3	278	31.8	8.51	33.61	0	2.70768e+06	1.84073e+06
Q9WVL3	Solute carrier family 12 member 7 [OS=Mus musculus]	0	0	Mouse	13.771	5	3	6	3	1083	119.4	6.51	17.91	0	623780	407371
P63094	Guanine nucleotide-binding protein G(s) subunit alpha isoforms short [OS=Mus musculus]	0	0	Mouse	27.366	14	4	9	3	394	45.6	5.96	32.23	0	1.00685e+06	630980
Q27967	Secreted phosphoprotein 24 [OS=Bos taurus]	0	0	Bovine	15.324	20	3	6	3	203	23.1	8.09	22.43	0	652878	403652
Q2KIU3	Protein HP-25 homolog 2 [OS=Bos taurus]	0	0	Bovine	21.46	25	3	44	3	215	22.9	5.33	160.58	0	1.28373e+07	7.92439e+06
Q7TT34	submitted name: Amyloid beta (A4)-like protein 2 [OS=Mus musculus]	0	0	Mouse	22.625	5	3	19	3	695	79	4.68	72.5	0	602796	369464
Q17R06	Ras-related protein Rab-21 [OS=Bos taurus]	0	0	Bovine	11.414	18	3	5	3	222	24.1	7.94	17.19	0	1.34312e+06	781550
A2RS23	submitted name: Peptidase D [OS=Mus musculus]	0	0	Mouse	14.872	8	3	6	3	493	55	5.78	19.06	0	860359	479975
P70452	Syntaxin-4 [OS=Mus musculus]	0	0	Mouse	10.998	15	3	5	3	298	34.1	6.14	18.65	0	435025	240728
P27601	Guanine nucleotide-binding protein subunit alpha-13 [OS=Mus musculus]	0	0	Mouse	14.998	15	4	6	3	377	44	8.21	16.18	0	289630	155081
O97764	Zeta-crystallin [OS=Bos taurus]	0	0	Bovine	6.631	11	3	4	3	330	35.4	8.22	11.32	0	296191	153563
P52898	Dihydrodiol dehydrogenase 3 [OS=Bos taurus]	0	0	Bovine	17.159	17	3	4	3	323	36.8	7.8	18.1	0	298330	144489
Q5EA79	Galactose mutarotase [OS=Bos taurus]	0	0	Bovine	13.475	12	3	4	3	342	37.6	6.33	10.6	0	313235	151395
Q3TTT1	Carbonic anhydrase 6 [OS=Mus musculus]	0	0	Mouse	12.1	16	3	4	3	301	34.4	5.36	10.91	0	560067	113826
O09114	Prostaglandin-H2 D-isomerase [OS=Mus musculus]	0	0	Mouse	11.532	37	3	4	3	189	21.1	8.25	15.14	0	1.33569e+06	119674
K1C9_HUMAN	contaminant protein)	0	1		12.428	6	2	2	2	623	62.1	5.3	7.91	0	0	270676
Q9CSU2	MPN domain-containing protein [OS=Mus musculus]	0	0	Mouse	8.23	23	2	2	2	259	28.8	7.06	10.02	0	0	0
A0A1S6GWH5	E1 ubiquitin-activating enzyme [OS=Mus musculus]	0	0	Mouse	6.215	2	2	3	2	1118	124.2	5.99	8.01	0	0	0
P97807	Fumarate hydratase, mitochondrial [OS=Mus musculus]	0	0	Mouse	8.403	12	2	3	2	507	54.3	9.04	12.2	0	0	837712
P47911	60S ribosomal protein L6 [OS=Mus musculus]	0	0	Mouse	10.864	10	2	2	2	296	33.5	10.7	7	0	0	489497
Q2HJ33	Obg-like ATPase 1 [OS=Bos taurus]	0	0	Bovine	11.781	7	2	2	2	396	44.7	7.81	7.72	0	0	384102
Q8SPF8	BPI fold-containing family B member 1 [OS=Bos taurus]	0	0	Bovine	11.542	7	2	2	2	473	51.7	8.72	7.6	0	0	462565
P06745	Glucose-6-phosphate isomerase [OS=Mus musculus]	0	0	Mouse	49.942	23	10	38	2	558	62.7	8.13	90.03	0	0	390160
Q3ZC84	Cytosolic non-specific dipeptidase [OS=Bos taurus]	0	0	Bovine	10.439	10	2	3	2	475	52.6	5.87	10.41	0	0	340286
Q3TKC2	AAA domain-containing protein [OS=Mus musculus]	0	0	Mouse	9.034	7	2	2	2	442	49.5	5.11	6.06	0	0	361453
Q3U6X7	Protein kinase domain-containing protein [OS=Mus musculus]	0	0	Mouse	6.314	8	2	3	2	298	33.9	8.68	8.77	0	0	316460
Q3UJP4	T-complex protein 1 subunit gamma [OS=Mus musculus]	0	0	Mouse	5.501	4	2	2	2	545	60.6	7.02	5.72	0	0	253733
Q4VA28	60S ribosomal protein L21 [OS=Mus musculus]	0	0	Mouse	9.328	21	2	2	2	160	18.6	10.49	7.99	0	0	252176
A0A286R3P2	submitted name: MHC class I antigen [OS=Mus musculus]	0	0	Mouse	9.231	9	2	2	2	298	34.1	6.37	7.48	0	0	237361
Q9QWR8	Alpha-N-acetylgalactosaminidase [OS=Mus musculus]	0	0	Mouse	9.195	9	2	2	2	415	47.2	6.44	4.06	0	0	227609
P30416	Peptidyl-prolyl cis-trans isomerase FKBP4 [OS=Mus musculus]	0	0	Mouse	9.73	6	2	3	2	458	51.5	5.72	10.06	0	0	185955
Q8K2N7	submitted name: Psmd11 protein [OS=Mus musculus]	0	0	Mouse	6.477	7	2	2	2	323	36.6	7.14	4.93	0	622069	8.30906e+06
Q9ES94	Cathepsin X [OS=Mus musculus]	0	0	Mouse	9.602	9	2	4	2	307	34.2	6.6	11.9	0	124356	1.07204e+06
Q6PGB6	N-alpha-acetyltransferase 50 [OS=Mus musculus]	0	0	Mouse	7.784	10	2	2	2	169	19.4	8.81	8.07	0	26259.9	154570
D3Z712	40S ribosomal protein S15a [OS=Mus musculus]	0	0	Mouse	9.779	28	2	4	2	78	8.8	10.43	10.66	0	219896	790387
Q56JX3	60S ribosomal protein L31 [OS=Bos taurus]	0	0	Bovine;Mouse	5.838	17	2	4	2	125	14.5	10.54	9.77	0	209540	525982
Q8VED9	Galectin-related protein [OS=Mus musculus]	0	0	Mouse	7.832	15	2	3	2	172	18.9	5.35	5.16	0	287220	625899
Q6ZWV7	60S ribosomal protein L35 [OS=Mus musculus]	0	0	Mouse	7.95	19	2	3	2	123	14.5	11.05	8.37	0	253701	543243
P01901	H-2 class I histocompatibility antigen, K-B alpha chain [OS=Mus musculus]	0	0	Mouse	6.82	7	2	2	2	369	41.3	6.39	5.58	0	255679	510502
Q5E9D5	Destrin [OS=Bos taurus]	0	0	Bovine	10.889	24	3	6	2	165	18.5	7.85	17.88	0	112033	218864
O35206	Collagen alpha-1(XV) chain [OS=Mus musculus]	0	0	Mouse	13.055	2	2	5	2	1367	140.4	4.89	16.59	0	307930	587663
Q3T0F7	Myotrophin [OS=Bos taurus]	0	0	Bovine	12.844	31	2	5	2	118	12.9	5.52	27.02	0	550883	1.04407e+06
E9PY39	submitted name: Predicted gene 20431 [OS=Mus musculus]	0	0	Mouse	10.23	7	2	4	2	371	42.1	6.76	15.16	0	95136.4	175526
Q2HJ57	Coactosin-like protein [OS=Bos taurus]	0	0	Bovine	24.185	18	3	15	2	142	16	5.22	57.56	1	829786	1.50535e+06
P13605	Fibromodulin [OS=Bos taurus]	0	0	Bovine	13.331	8	2	4	2	376	43	5.9	13.26	0	738818	1.25412e+06
O77742	Osteomodulin [OS=Bos taurus]	0	0	Bovine	7.568	4	2	17	2	422	49.1	5.43	34.87	0	5.36135e+06	9.04649e+06
Q99KE6	Alpha-amylase [OS=Mus musculus]	0	0	Mouse	17.927	9	2	48	2	323	36.3	7.55	114.28	0	2.16574e+07	3.56261e+07
P84084	ADP-ribosylation factor 5 [OS=Mus musculus]	0	0	Mouse	49.619	46	6	39	2	180	20.5	6.79	131.64	0	342442	538567
Q3TIF8	40S ribosomal protein S24 [OS=Mus musculus]	0	0	Mouse	7.811	20	2	4	2	133	15.4	10.71	11.5	0	267325	420262
Q8C2S9	Major vault protein [OS=Mus musculus]	0	0	Mouse	8.955	5	2	3	2	870	96.8	5.59	8.01	0	495146	767415
Q3TF74	Coronin [OS=Mus musculus]	0	0	Mouse	17.361	9	2	3	2	474	53.1	7.08	15.18	0	326225	502830
Q0VD27	Enolase-phosphatase E1 [OS=Bos taurus]	0	0	Bovine	11.078	13	2	3	2	261	28.9	4.92	8.32	0	110872	170427
B2RRN5	Ras-related protein Rab-4 [OS=Mus musculus]	0	0	Mouse	13.111	18	3	6	2	213	23.9	6.07	19.03	0	227227	347449
Q6R8F2	Cadherin-1 [OS=Bos taurus]	0	0	Bovine	9.588	2	2	4	2	882	97.9	4.89	10.71	0	284168	432991
P17751	Triosephosphate isomerase [OS=Mus musculus]	0	0	Mouse	108.348	65	16	75	2	249	26.7	7.3	215.92	0	1.34579e+06	2.05017e+06
P45591	Cofilin-2 [OS=Mus musculus]	0	0	Mouse	20.063	37	4	6	2	166	18.7	7.88	20.48	0	150332	221881
Q3U8F5	PCI domain-containing protein [OS=Mus musculus]	0	0	Mouse	8.36	4	2	3	2	456	52.8	7.06	8.28	0	288700	425220
Q9CR57	60S ribosomal protein L14 [OS=Mus musculus]	0	0	Mouse	8.125	11	2	4	2	217	23.5	11.02	7.14	0	269832	395527
P13753	BOLA class I histocompatibility antigen, alpha chain BL3-7 [OS=Bos taurus]	0	0	Bovine	4.919	7	2	5	2	364	41.5	5.95	5.09	0	537047	772080
A2BGG7	submitted name: Y-box-binding protein 1 [OS=Mus musculus]	0	0	Mouse	10.639	25	2	3	2	214	24.7	10.1	8.87	0	198958	285011
Q3UYH9	Alpha-1,4 glucan phosphorylase [OS=Mus musculus]	0	0	Mouse	10.978	5	3	5	2	843	96.7	6.73	10.5	0	389032	556883
P62843	40S ribosomal protein S15 [OS=Mus musculus]	0	0	Mouse	8.324	23	2	3	2	145	17	10.39	9.13	0	352090	499139
P61750	ADP-ribosylation factor 4 [OS=Mus musculus]	0	0	Mouse	48.863	46	6	34	2	180	20.4	7.14	115.81	0	671348	932701
Q32LK2	Cysteine-rich and transmembrane domain-containing protein 1 [OS=Bos taurus]	0	0	Bovine	7.063	11	2	3	2	103	11.1	4.44	6.74	0	207630	287552
Q3U0J1	Peptidyl-prolyl cis-trans isomerase [OS=Mus musculus]	0	0	Mouse	7.181	20	2	5	2	166	18.2	7.99	18.14	0	98343.8	133870
A7MBI7	Catechol O-methyltransferase [OS=Bos taurus]	0	0	Bovine	8.853	19	2	2	2	272	30.5	5.9	9.37	0	245588	333376
Q5E984	Translationally-controlled tumor protein [OS=Bos taurus]	0	0	Bovine	10.976	16	2	5	2	172	19.6	4.93	14.59	0	374678	505077
P56425	Cathelicidin-7 [OS=Bos taurus]	0	0	Bovine	6.144	16	2	6	2	165	18.8	9.03	13.69	0	516832	695713
P06684	Complement C5 [OS=Mus musculus]	0	0	Mouse	6.106	1	2	11	2	1680	188.8	6.81	25.06	0	1.71011e+06	2.25294e+06
A0A7G9TMG4	submitted name: Gag [OS=Mus musculus musculus]	0	0	Mouse	4.429	5	2	2	2	586	65.3	8.75	5.5	0	310518	406498
P11983	T-complex protein 1 subunit alpha [OS=Mus musculus]	0	0	Mouse	11.691	7	2	2	2	556	60.4	6.16	8.45	0	544491	697365
Q5M9K2	submitted name: Vesicle-associated membrane protein 5 [OS=Mus musculus]	0	0	Mouse	12.88	20	2	3	2	102	11.5	8.48	11.86	0	352250	451378
D3YX76	Glutathione S-transferase [OS=Mus musculus]	0	0	Mouse	17.5	35	4	6	2	184	21.7	7.84	18.5	0	154395	197820
P98140	Coagulation factor XII [OS=Bos taurus]	0	0	Bovine	10.497	6	2	5	2	612	67.1	7.66	8	0	742098	949218
Q56JW4	Adenine phosphoribosyltransferase [OS=Bos taurus]	0	0	Bovine	9.2	20	3	5	2	180	19.5	7.72	13.93	1	404479	513844
P29788	Vitronectin [OS=Mus musculus]	0	0	Mouse	8.073	2	2	27	2	478	54.8	5.88	47.35	0	7.20391e+07	9.02172e+07
Q91Z72	Beta-2-microglobulin [OS=Mus musculus molossinus]	0	0	Mouse	7.065	25	2	9	2	76	8.9	6.77	23.59	0	1.8113e+06	2.25644e+06
A5PKH3	Fumarylacetoacetase [OS=Bos taurus]	0	0	Bovine	7.163	6	2	2	2	419	46.1	6.98	6.22	0	707678	875446
P01027	Complement C3 [OS=Mus musculus]	0	0	Mouse	152.844	9	18	1170	2	1663	186.4	6.73	2523.26	0	6.34843e+07	7.80139e+07
Q61838	Pregnancy zone protein [OS=Mus musculus]	0	0	Mouse	8.592	2	3	109	2	1495	165.7	6.68	236.27	0	1.73602e+08	2.09044e+08
Q3SZF2	ADP-ribosylation factor 4 [OS=Bos taurus]	0	0	Bovine	44.242	46	6	34	2	180	20.5	6.19	114.79	0	800346	957774
Q9CQ22	Ragulator complex protein LAMTOR1 [OS=Mus musculus]	0	0	Mouse	14.245	23	2	3	2	161	17.7	5.15	12.3	0	191690	228228
Q9XSA7	Chloride intracellular channel protein 4 [OS=Bos taurus]	0	0	Bovine	9.583	8	2	7	2	253	28.7	5.78	22.96	0	533328	632898
E9PZF0	Nucleoside diphosphate kinase [OS=Mus musculus]	0	0	Mouse	33.502	38	5	11	2	267	30.2	8.72	24.3	3	723295	855424
Q9DCS1	Transmembrane protein 176A [OS=Mus musculus]	0	0	Mouse	9.611	9	2	17	2	244	26.6	7.72	55.4	0	1.63279e+06	1.89524e+06
P17248	Tryptophan--tRNA ligase, cytoplasmic [OS=Bos taurus]	0	0	Bovine	10.987	7	2	5	2	476	53.8	5.78	16.91	0	616883	710182
D3Z511	submitted name: Protein eva-1 homolog A [OS=Mus musculus]	0	0	Mouse	5.419	16	2	3	2	155	17.6	6.55	7.69	0	201108	229794
P68250	14-3-3 protein beta/alpha [OS=Bos taurus]	0	0	Bovine	82.734	51	12	51	2	246	28.1	4.87	164.8	8	5.6301e+06	6.34093e+06
O88200	C-type lectin domain family 11 member A [OS=Mus musculus]	0	0	Mouse	5.91	8	2	5	2	328	36.4	5	2.29	0	1.17868e+06	1.31936e+06
Q3THQ0	Beta-hexosaminidase [OS=Mus musculus]	0	0	Mouse	5.655	4	2	2	2	528	60.5	6.42	4.58	0	1.51615e+06	1.67796e+06
E9PV24	Fibrinogen alpha chain [OS=Mus musculus]	0	0	Mouse	17.7	3	2	14	2	789	87.4	6.11	46.75	0	2.00014e+06	2.20778e+06
Q3SZ62	Phosphoglycerate mutase 1 [OS=Bos taurus]	0	0	Bovine	142.452	70	15	117	2	254	28.8	7.18	354.18	14	1.56111e+07	1.70453e+07
G4V4Z0	submitted name: Putative envelope protein [OS=Mus musculus]	0	0	Mouse	79.288	15	12	150	2	645	69.9	7.96	388.92	3	1.97699e+06	2.13689e+06
P08037	Beta-1,4-galactosyltransferase 1 [OS=Bos taurus]	0	0	Bovine	23.693	18	5	7	2	402	44.8	9.31	27.43	3	547150	591051
Q5E997	F-actin-capping protein subunit alpha-2 [OS=Bos taurus]	0	0	Bovine	14.215	16	3	8	2	286	33	5.85	26.71	1	1.34489e+06	1.44815e+06
E9Q1Y3	submitted name: Apolipoprotein B-100 [OS=Mus musculus]	0	0	Mouse	5.385	1	2	9	2	4456	503.6	6.83	9.54	0	1.80462e+06	1.93341e+06
D3YZJ1	submitted name: Sequestosome-1 [OS=Mus musculus]	0	0	Mouse	7.156	8	2	7	2	382	41.7	7.72	16.9	0	608590	647055
Q28035	Glutathione S-transferase A1 [OS=Bos taurus]	0	0	Bovine	16.569	26	4	17	2	222	25.4	8.57	53.18	0	1.69334e+06	1.78583e+06
Q3TSR4	Protein NDRG1 [OS=Mus musculus]	0	0	Mouse	16.372	8	2	5	2	394	42.8	6.09	18.71	0	829749	871394
Q3SYW2	Complement C2 [OS=Bos taurus]	0	0	Bovine	6.533	6	2	2	2	750	82.9	8.34	8.12	0	411963	429755
D3YYS6	submitted name: Monoglyceride lipase [OS=Mus musculus]	0	0	Mouse	6.504	10	2	3	2	331	36.6	7.21	8.77	0	348124	357333
Q80X90	Filamin-B [OS=Mus musculus]	0	0	Mouse	8.234	2	3	4	2	2602	277.7	5.71	10.6	0	198553	203548
Q3TLT9	CD44 antigen [OS=Mus musculus]	0	0	Mouse	8.664	7	2	4	2	345	37.9	6.05	12.99	0	1.01854e+06	1.02994e+06
A7MB62	Actin-related protein 2 [OS=Bos taurus]	0	0	Bovine;Mouse	6.514	7	2	5	2	394	44.7	6.74	13.04	0	969974	973611
Q5E971	Transmembrane emp24 domain-containing protein 10 [OS=Bos taurus]	0	0	Bovine	6.698	12	2	4	2	219	24.8	6.68	13.43	0	242533	242928
Q3SZ90	60S ribosomal protein L13a [OS=Bos taurus]	0	0	Bovine	4.553	8	2	3	2	203	23.5	11.11	4.21	0	360358	358810
P28782	Protein S100-A8 [OS=Bos taurus]	0	0	Bovine	7.788	27	2	4	2	89	10.5	5.26	10.97	0	925847	910664
Q3T145	Malate dehydrogenase, cytoplasmic [OS=Bos taurus]	0	0	Bovine	16.252	17	4	7	2	334	36.4	6.58	21.99	0	848725	834034
P14152	Malate dehydrogenase, cytoplasmic [OS=Mus musculus]	0	0	Mouse	18.1	17	4	7	2	334	36.5	6.58	22.66	2	472169	461696
Q3SZI4	14-3-3 protein theta [OS=Bos taurus]	0	0	Bovine	23.356	24	5	18	2	245	27.7	4.78	52.72	0	1.06589e+06	1.03443e+06
D3Z1S8	submitted name: 40S ribosomal protein S5 [OS=Mus musculus]	0	0	Mouse	6.335	14	2	2	2	189	21.1	9.52	3.75	0	106838	102452
P28783	Protein S100-A9 [OS=Bos taurus]	0	0	Bovine	14.381	26	2	12	2	156	17.1	6.8	37.57	0	770017	730283
Q9Z0F4	Calcium and integrin-binding protein 1 [OS=Mus musculus]	0	0	Mouse	10.301	22	2	4	2	191	21.8	4.65	13.51	0	284714	265913
Q3UPI8	Transporter [OS=Mus musculus]	0	0	Mouse	13.322	4	2	17	2	621	69.8	7.23	51.31	0	2.54514e+06	2.34348e+06
Q3TCF1	Fibronectin [OS=Mus musculus]	0	0	Mouse	45.216	5	8	22	2	2296	252.8	6.07	82.87	0	502850	459118
Q3TWV1	submitted name: Uncharacterized protein [OS=Mus musculus]	0	0	Mouse	163.788	61	14	268	2	298	32.3	7.21	916.52	0	1.77018e+07	1.60503e+07
Q3TFF0	submitted name: Uncharacterized protein [OS=Mus musculus]	0	0	Mouse	16.545	15	2	6	2	412	45.7	6.35	21.33	0	1.37815e+06	1.24738e+06
P61284	60S ribosomal protein L12 [OS=Bos taurus]	0	0	Bovine	7.726	15	2	5	2	165	17.8	9.42	13.36	0	464291	418297
A6QPQ2	Serpin A3-8 [OS=Bos taurus]	0	0	Bovine	21.42	14	4	49	2	418	46.9	6.13	175.3	0	3.97201e+06	3.56396e+06
Q3UWG5	Tetraspanin [OS=Mus musculus]	0	0	Mouse	38.93	10	2	63	2	236	25.8	5.83	317.81	0	2.21035e+07	1.97625e+07
A0A494BAA4	submitted name: NEDD4 family-interacting protein 1 [OS=Mus musculus]	0	0	Mouse	8.903	18	2	3	2	214	24.6	4.75	10.36	0	1.74058e+06	1.55032e+06
Q9ESU7	Amino acid transporter [OS=Mus musculus]	0	0	Mouse	17.191	6	2	4	2	555	58.4	7.12	15.59	0	808480	709448
Q3UFC9	PH domain-containing protein [OS=Mus musculus]	0	0	Mouse	10.33	13	2	8	2	204	22.9	7.97	27.05	0	1.72819e+06	1.4916e+06
Q3T0X5	Proteasome subunit alpha type-1 [OS=Bos taurus]	0	0	Bovine	36.903	41	8	15	2	263	29.6	6.61	37.2	6	984851	835625
P14568	Argininosuccinate synthase [OS=Bos taurus]	0	0	Bovine	5.837	8	2	4	2	412	46.4	7.52	9.65	0	920204	763466
P01888	Beta-2-microglobulin [OS=Bos taurus]	0	0	Bovine	5.798	12	2	4	2	118	13.7	8	8.65	0	1.99891e+06	1.62986e+06
Q9ERI2	Ras-related protein Rab-27A [OS=Mus musculus]	0	0	Mouse	6.398	10	2	4	2	221	25	5.36	10.8	0	561738	457779
Q28153	Chymotrypsin-like elastase family member 1 [OS=Bos taurus]	0	0	Bovine	9.71	17	2	2	2	266	28.5	8.6	8.07	0	582189	469315
Q78HU3	Multivesicular body subunit 12A [OS=Mus musculus]	0	0	Mouse	10.993	12	2	4	2	271	28.7	9.11	11.19	0	312397	248128
P62071	Ras-related protein R-Ras2 [OS=Mus musculus]	0	0	Mouse	8.489	16	2	2	2	204	23.4	6.01	5.93	0	530706	413313
P70355	Gag-Pol polyprotein [OS=Mus musculus]	0	0	Mouse	312.634	24	38	697	2	1734	193.8	8.97	2406.23	0	2.34964e+07	1.82432e+07
Q80U36	submitted name: MKIAA0325 protein [OS=Mus musculus]	0	0	Mouse	6.282	2	2	4	2	1999	228.5	6.58	6.69	0	262434	203743
Q3UDW8	Heparan-alpha-glucosaminide N-acetyltransferase [OS=Mus musculus]	0	0	Mouse	8.819	4	2	3	2	656	72.5	8.27	10.5	0	529694	405146
Q8CBE6	Dystroglycan 1 [OS=Mus musculus]	0	0	Mouse	9.979	3	2	4	2	893	96.8	8.56	10.4	0	427838	326338
O35405	5'-3' exonuclease PLD3 [OS=Mus musculus]	0	0	Mouse	5.963	5	2	4	2	488	54.4	6.52	9.95	0	1.31865e+06	1.00455e+06
Q6P1B3	PILR alpha-associated neural protein [OS=Mus musculus]	0	0	Mouse	6.257	5	2	10	2	278	29.7	8.72	22.4	0	1.93252e+06	1.4627e+06
A0A1L1SVK0	submitted name: Platelet-activating factor acetylhydrolase IB subunit alpha2 [OS=Mus musculus]	0	0	Mouse	8.428	14	2	3	2	197	22	6.14	9.37	0	376728	281020
P61021	Ras-related protein Rab-5B [OS=Mus musculus]	0	0	Mouse	21.23	28	5	11	2	215	23.7	8.13	29.83	0	1.12511e+06	836151
P35802	Neuronal membrane glycoprotein M6-a [OS=Mus musculus]	0	0	Mouse	18.68	7	2	8	2	278	31.1	5.27	25.67	0	2.45633e+06	1.74853e+06
D3Z191	submitted name: Transmembrane protein 106B [OS=Mus musculus]	0	0	Mouse	9.795	15	2	6	2	185	20.7	8.56	23.13	0	1.38456e+06	973415
Q9JME4	Integral membrane protein 2 [OS=Mus musculus]	0	0	Mouse	5.093	24	2	6	2	210	24.1	5.3	16.41	0	851482	589732
Q91W53	Golgin subfamily A member 7 [OS=Mus musculus]	0	0	Mouse	6.565	19	2	4	2	137	15.8	7.05	10.43	0	774160	527805
Q3UBE4	submitted name: Uncharacterized protein [OS=Mus musculus]	0	0	Mouse	155.167	61	14	276	2	299	32.4	7.49	941.84	14	5.46589e+07	3.71609e+07
Q9CQD1	Ras-related protein Rab-5A [OS=Mus musculus]	0	0	Mouse	22.3	27	5	12	2	215	23.6	8.15	29.77	0	588456	399628
O89116	Vesicle transport through interaction with t-SNAREs homolog 1A [OS=Mus musculus]	0	0	Mouse	6.051	24	2	2	2	217	25	6.4	8.76	0	331662	221621
Q8MJJ1	Maspardin [OS=Bos taurus]	0	0	Bovine	11.991	10	2	2	2	308	35	6.28	8.13	0	603339	386874
Q08E20	S-formylglutathione hydrolase [OS=Bos taurus]	0	0	Bovine	26.457	21	3	8	2	282	31.5	6.96	30.81	1	1.41701e+06	837742
P61420	V-type proton ATPase subunit d 1 [OS=Bos taurus]	0	0	Bovine	9.006	7	2	5	2	351	40.3	5	11.71	0	1.62405e+06	922383
Q3UP74	Aminopeptidase [OS=Mus musculus]	0	0	Mouse	8.29	3	2	5	2	966	109.6	5.74	19.56	0	363396	201070
Q9JIZ9	Phospholipid scramblase 3 [OS=Mus musculus]	0	0	Mouse	5.714	11	2	4	2	296	31.8	6.38	3.36	0	1.9267e+06	1.05635e+06
A0A0J9YTS4	submitted name: Tetraspanin-9 [OS=Mus musculus]	0	0	Mouse	7.462	16	2	3	2	167	18.5	4.88	10.82	0	697647	368116
P58466	Carboxy-terminal domain RNA polymerase II polypeptide A small phosphatase 1 [OS=Mus musculus]	0	0	Mouse	8.429	10	2	2	2	261	29.2	6.13	3.83	0	440819	229501
Q8BQ02	High mobility group protein B1 [OS=Mus musculus]	0	0	Mouse	7.726	15	2	2	2	215	24.9	5.91	6.73	0	849412	428508
Q8BT06	Tetraspanin [OS=Mus musculus]	0	0	Mouse	6.784	8	2	6	2	249	26.8	7.37	18.52	0	6.27884e+06	3.15631e+06
Q5E966	Eukaryotic translation initiation factor 3 subunit I [OS=Bos taurus]	0	0	Bovine	5.276	6	2	3	2	325	36.5	5.64	8.05	0	346932	155032
Q91XX6	submitted name: Protocadherin gamma B4 [OS=Mus musculus]	0	0	Mouse	9.064	4	2	4	2	912	99.2	5.01	11.18	0	949453	423025
G3MV68	submitted name: Solute carrier family 7 member 1 [OS=Mus musculus castaneus]	0	0	Mouse	11.051	8	2	5	2	622	67.2	7.37	17.51	0	530877	207985
A0A2R8VHY9	submitted name: Poly(rC)-binding protein 2 [OS=Mus musculus]	0	0	Mouse	24.276	26	3	7	2	249	26.4	7.77	26.16	1	896954	336570
A2I7N1	Serpin A3-5 [OS=Bos taurus]	0	0	Bovine	72.962	36	13	164	2	411	46.4	6.96	399.18	0	7.83229e+06	2.5345e+06
Q3ZBH0	T-complex protein 1 subunit beta [OS=Bos taurus]	0	0	Bovine	10.632	6	2	3	2	535	57.4	6.64	9.75	0	859188	264762
Q3ZCH5	Zinc-alpha-2-glycoprotein [OS=Bos taurus]	0	0	Bovine	9.38	17	2	3	2	299	33.8	5.24	9.27	0	994955	275381
Q99LG1	Transmembrane protein 51 [OS=Mus musculus]	0	0	Mouse	8.248	22	2	2	2	249	27.4	6.95	10.16	0	416950	111373
Q58CQ9	Pantetheinase [OS=Bos taurus]	0	0	Bovine	7.096	6	2	3	2	510	56.9	5.57	9.48	0	1.09559e+06	155473
Q3UDC3	submitted name: Target of Myb protein 1 [OS=Mus musculus]	0	0	Mouse	5.783	5	2	4	2	516	57.1	4.97	11.32	0	508202	71036.8
Q5E964	26S proteasome non-ATPase regulatory subunit 13 [OS=Bos taurus]	0	0	Bovine	7.357	6	2	2	2	376	42.8	5.69	2.42	0	390806	0
Q9R0H5	Keratin, type II cytoskeletal 71 [OS=Mus musculus]	0	1	Mouse	3.518	2	1	2	1	524	57.3	6.99	7.92	0	289692	471647
A0A6I8MX27	L-lactate dehydrogenase [OS=Mus musculus]	0	0	Mouse	131.202	50	18	199	1	341	37.3	6.25	562.7	0	0	0
Q3U772	Protein kinase domain-containing protein [OS=Mus musculus]	0	0	Mouse	7.88	6	1	2	1	337	39	9.57	9.67	0	0	0
Q3SYU6	Calponin-2 [OS=Bos taurus]	0	0	Bovine	7.676	6	1	1	1	309	33.4	7.65	4.7	0	0	0
Q3UQL2	COP9 signalosome complex subunit 3 [OS=Mus musculus]	0	0	Mouse	7.273	4	1	1	1	423	47.8	6.65	4.85	0	0	0
B0QZN5	Vesicle-associated membrane protein 2 [OS=Mus musculus]	0	0	Mouse	6.861	15	1	2	1	163	17.9	9.38	11.87	0	0	0
Q9WTL7	Acyl-protein thioesterase 2 [OS=Mus musculus]	0	0	Mouse	6.827	11	1	1	1	231	24.8	7.23	5.35	0	0	0
Q0IIG8	Ras-related protein Rab-18 [OS=Bos taurus]	0	0	Bovine	5.706	7	1	1	1	206	23	5.24	3.58	0	0	0
Q9DB70	FUN14 domain-containing protein 1 [OS=Mus musculus]	0	0	Mouse	5.567	11	1	1	1	155	17.1	8.63	3.01	0	0	0
Q762I5	Resistin [OS=Bos taurus]	0	0	Bovine	5.553	13	1	2	1	109	11.5	7.74	7.52	0	0	0
Q8JZQ9	Eukaryotic translation initiation factor 3 subunit B [OS=Mus musculus]	0	0	Mouse	4.873	2	1	1	1	803	91.3	5.02	3.2	0	0	0
A0A1B0GS13	submitted name: Apoptosis regulator BAX [OS=Mus musculus]	0	0	Mouse	4.863	11	1	1	1	114	12.6	4.94	3.83	0	0	0
O88393	Transforming growth factor beta receptor type 3 [OS=Mus musculus]	0	0	Mouse	4.729	2	1	2	1	850	93.8	6	6.39	0	0	0
A0A1B0GSG5	Ribonuclease inhibitor [OS=Mus musculus]	0	0	Mouse	4.726	3	1	1	1	492	53.9	5.01	3.96	0	0	0
A0A286YDA2	submitted name: Nucleolar and coiled-body phosphoprotein 1 [OS=Mus musculus]	0	0	Mouse	4.722	4	1	1	1	700	73.4	9.35	4.09	0	0	0
P97333	Neuropilin-1 [OS=Mus musculus]	0	0	Mouse	4.612	2	1	2	1	923	102.9	5.9	8.94	0	0	0
Q8K0B2	Lysosomal cobalamin transport escort protein LMBD1 [OS=Mus musculus]	0	0	Mouse	4.515	3	1	1	1	537	61	7.53	2.66	0	0	0
Q3TQV7	DUSP domain-containing protein [OS=Mus musculus]	0	0	Mouse	4.43	8	1	1	1	212	24.5	5.16	4.69	0	0	0
Z4YJS5	submitted name: Agrin [OS=Mus musculus]	0	0	Mouse	4.404	3	1	1	1	1151	121.8	5.44	3.04	0	0	0
A0A1L1SSH9	SPARC [OS=Mus musculus]	0	0	Mouse	4.109	6	1	1	1	332	37.8	5	3.06	0	0	0
E9Q6L0	submitted name: CLIP-associating protein 1 [OS=Mus musculus]	0	0	Mouse	4.108	1	1	2	1	1452	160.1	8.68	6.85	0	0	0
Q3T0I4	THO complex subunit 4 [OS=Bos taurus]	0	0	Bovine	3.889	11	1	1	1	257	26.9	11.15	4.33	0	0	0
Q91Y74	CMP-N-acetylneuraminate-beta-galactosamide-alpha-2,3-sialyltransferase 4 [OS=Mus musculus]	0	0	Mouse	3.746	7	1	1	1	333	38	9.36	3.82	0	0	0
P32233	Developmentally-regulated GTP-binding protein 1 [OS=Mus musculus]	0	0	Mouse	3.735	3	1	1	1	367	40.5	8.9	3.02	0	0	0
Q3T0T1	Proteasome subunit beta type-10 [OS=Bos taurus]	0	0	Bovine	3.598	7	1	2	1	273	29.1	6.39	6.44	0	0	0
A0A494BB95	Eukaryotic translation initiation factor 4C [OS=Mus musculus]	0	0	Mouse	3.564	5	1	1	1	254	28.6	7.44	3.63	0	0	0
B7ZP22	Heterogeneous nuclear ribonucleoproteins A2/B1 [OS=Mus musculus]	0.002	0	Mouse	3.344	6	1	1	1	341	35.9	8.65	2.73	0	0	0
Q5EAD6	60S ribosomal protein L15 [OS=Bos taurus]	0.003	0	Bovine;Mouse	3.322	13	1	1	1	204	24.1	11.62	3	0	0	0
Q7M759	Alpha/beta hydrolase domain-containing protein 17B [OS=Mus musculus]	0.004	0	Mouse	3.194	5	1	1	1	288	32.2	6.29	3.36	0	0	0
P70206	Plexin-A1 [OS=Mus musculus]	0.005	0	Mouse	3.017	1	1	1	1	1894	211	6.9	3.34	0	0	0
Q2TA08	BAG family molecular chaperone regulator 5 [OS=Bos taurus]	0.006	0	Bovine	2.943	4	1	1	1	447	50.9	5.99	3.69	0	0	0
Q9QZ25	Vascular non-inflammatory molecule 3 [OS=Mus musculus]	0.007	0	Mouse	2.935	2	1	1	1	500	56.3	6.29	3.1	0	0	0
Q3TLQ9	RRM domain-containing protein [OS=Mus musculus]	0.008	0	Mouse	2.702	3	1	1	1	611	68.8	5.67	2.83	0	0	0
Q61001	Laminin subunit alpha-5 [OS=Mus musculus]	0.01	0	Mouse	2.534	0	1	1	1	3718	403.8	6.73	2.93	0	0	0
Q3MHM6	Catenin alpha-1 [OS=Bos taurus]	0.01	0	Bovine	2.527	1	1	1	1	906	100.1	6.29	3	0	0	0
Q3ZC09	Beta-enolase [OS=Bos taurus]	0	0	Bovine	61.864	25	6	31	1	434	47.1	7.72	133.03	0	0	485520
Q3TPL7	RNA helicase [OS=Mus musculus]	0	0	Mouse	3.955	2	1	1	1	427	49	5.5	2.3	0	0	610161
Q3UZQ3	Elongation factor 1-alpha [OS=Mus musculus]	0	0	Mouse	86.607	46	18	132	1	462	50	9.01	410.2	0	0	481795
E9Q1G8	Septin [OS=Mus musculus]	0	0	Mouse	5.718	5	1	2	1	437	50.6	8.57	6.98	0	0	468863
Q9CRE9	Protein-synthesizing GTPase [OS=Mus musculus]	0.004	0	Mouse	3.151	7	1	1	1	370	40.1	8.07	2.83	0	0	389955
Q5SU94	Vascular endothelial growth factor receptor 3 [OS=Mus musculus]	0	0	Mouse	6.952	1	1	1	1	1363	152.9	6.27	3.39	0	0	377841
Q0VG47	submitted name: Heterogeneous nuclear ribonucleoprotein A3 [OS=Mus musculus]	0	0	Mouse	3.417	4	1	1	1	357	37.1	8.31	2.87	0	0	352109
Q3UWP8	submitted name: Uncharacterized protein [OS=Mus musculus]	0	0	Mouse	6.199	8	1	1	1	368	42.2	4.74	4.64	0	0	311693
Q91X83	S-adenosylmethionine synthase isoform type-1 [OS=Mus musculus]	0	0	Mouse	5.148	4	1	3	1	396	43.5	5.82	11.53	0	0	308212
Q3U367	submitted name: 4-trimethylaminobutyraldehyde dehydrogenase [OS=Mus musculus]	0.01	0	Mouse	2.564	2	1	1	1	518	55.9	7.46	3.21	0	0	305649
Q8VH52	submitted name: Translation initiation factor-3 subunit 5 [OS=Mus musculus]	0	0	Mouse	6.964	13	1	1	1	148	16.1	5.15	3.39	0	0	241431
Q3UIH5	26S proteasome regulatory subunit 7 [OS=Mus musculus]	0	0	Mouse	3.404	3	1	1	1	433	48.6	5.95	2.21	0	0	241221
P00171	Cytochrome b5 [OS=Bos taurus]	0	0	Bovine	5.272	16	1	2	1	134	15.3	5.03	4.91	0	0	150693
Q2KIW6	26S proteasome regulatory subunit 10B [OS=Bos taurus]	0	0	Bovine	5.185	4	1	2	1	389	44	7.2	5.59	0	0	338413
P02192	Myoglobin [OS=Bos taurus]	0	0	Bovine	5.066	10	1	1	1	154	17.1	7.46	2.34	0	0	107296
P22457	Coagulation factor VII [OS=Bos taurus]	0	0	Bovine	5.061	3	1	1	1	447	48.9	6.44	3.24	0	0	821031
Q0VCP3	Olfactomedin-like protein 3 [OS=Bos taurus]	0	0	Bovine	4.041	5	1	1	1	406	45.9	6.65	2.45	0	0	583252
Q8VE70	Programmed cell death protein 10 [OS=Mus musculus]	0.004	0	Mouse	3.188	6	1	1	1	212	24.7	8.19	3.19	0	0	177225
A0A0R4J2B2	submitted name: BTB/POZ domain-containing protein KCTD12 [OS=Mus musculus]	0	0	Mouse	3.483	5	1	1	1	327	35.9	5.81	3.69	0	0	155887
Q3TXJ4	submitted name: Uncharacterized protein [OS=Mus musculus]	0	0	Mouse	14.355	24	3	6	1	198	22.3	7.03	16.2	0	0	142286
Q80XI9	Hedgehog protein [OS=Mus musculus]	0.004	0	Mouse	3.129	3	1	1	1	449	49.4	8.75	2.92	0	0	135295
Q922A2	Annexin [OS=Mus musculus]	0	0	Mouse	4.744	3	1	2	1	463	49.9	6.18	6.34	0	0	99492.5
A0A338P6E8	High mobility group protein HMG-I/HMG-Y [OS=Mus musculus]	0	0	Mouse	4.25	17	1	1	1	111	12	10.32	3.45	0	0	42749.1
Q9JKR6	Hypoxia up-regulated protein 1 [OS=Mus musculus]	0	0	Mouse	5.116	2	1	3	1	999	111.1	5.19	10.03	0	0	26987.8
A2VE99	Septin-11 [OS=Bos taurus]	0.007	0	Bovine	2.696	2	1	1	1	425	49	6.81	2.08	0	0	322019
E9Q401	Ryanodine receptor 2 [OS=Mus musculus]	0.007	0	Mouse	2.754	0	1	2	1	4966	564.5	6.09	4.56	0	0	23686.9
A0A0A6YX21	Vesicle transport protein [OS=Mus musculus]	0	0	Mouse	4.824	15	1	1	1	65	6.9	6.51	2.99	0	9209.2	234498
A0A0G2JGY8	60S ribosomal protein L34 [OS=Mus musculus]	0.005	0	Mouse	2.988	15	1	1	1	59	6.7	11.66	2.5	0	11767.4	200934
F6V6T4	submitted name: Transmembrane emp24 domain-containing protein 2 [OS=Mus musculus]	0	0	Mouse	3.773	5	1	1	1	176	20	9.07	2.7	0	9275.1	82542.1
D3Z2Z8	submitted name: Neurocalcin-delta [OS=Mus musculus]	0	0	Mouse	3.666	11	1	2	1	161	18.8	5.3	7.31	0	8399.72	69980.3
Q3U781	RRM domain-containing protein [OS=Mus musculus]	0	0	Mouse	4.223	17	1	3	1	124	14.2	10.08	4.53	0	140384	1.01278e+06
Q61335	B-cell receptor-associated protein 31 [OS=Mus musculus]	0	0	Mouse	4.232	4	1	1	1	245	27.9	8.7	3.97	0	3802.91	25601.2
P11031	Activated RNA polymerase II transcriptional coactivator p15 [OS=Mus musculus]	0	0	Mouse	4.74	19	1	1	1	127	14.4	9.6	4.69	0	49427.3	216040
P62935	Peptidyl-prolyl cis-trans isomerase A [OS=Bos taurus]	0	0	Bovine	53.372	49	8	94	1	164	17.9	8.16	293.22	0	358744	1.55349e+06
P68138	Actin, alpha skeletal muscle [OS=Bos taurus]	0	0	Bovine;Mouse	177.144	51	21	401	1	377	42	5.39	1258.71	0	153607	495224
P10152	Angiogenin-1 [OS=Bos taurus]	0	0	Bovine	4.234	9	1	2	1	148	17	8.85	2.84	0	67173.7	205921
A7MBB8	Docking protein 2 [OS=Bos taurus]	0	0	Bovine	5.628	3	1	2	1	413	45.7	6.6	7.62	0	8792.33	24806.7
E9PWF0	submitted name: Thrombospondin-3 [OS=Mus musculus]	0	0	Mouse	7.079	3	2	9	1	919	100.1	4.65	26.1	0	2.13596e+06	5.92133e+06
O97680	Thioredoxin [OS=Bos taurus]	0.006	0	Bovine	2.94	9	1	1	1	105	11.8	5.03	2.85	0	93261	253521
Q99LD8	N(G),N(G)-dimethylarginine dimethylaminohydrolase 2 [OS=Mus musculus]	0.004	0	Mouse	3.182	5	1	1	1	285	29.6	6.01	3.05	0	137888	348507
P00744	Vitamin K-dependent protein Z [OS=Bos taurus]	0.007	0	Bovine	2.914	2	1	3	1	396	43.1	6.51	3.74	0	924049	2.27028e+06
A2AB79	Histone H2A [OS=Mus musculus]	0	0	Mouse	47.756	51	5	46	1	130	14.1	11.05	174.68	0	148220	347088
P70670	Nascent polypeptide-associated complex subunit alpha, muscle-specific form [OS=Mus musculus]	0	0	Mouse	5.585	1	1	2	1	2187	220.4	9.35	9.45	0	174725	402829
Q6P069	Sorcin [OS=Mus musculus]	0	0	Mouse	4	6	1	3	1	198	21.6	5.59	8.11	0	192655	424440
Q3ZCF7	Ubiquitin-conjugating enzyme E2 D3 [OS=Bos taurus]	0	0	Bovine	3.99	7	1	2	1	147	16.7	7.3	5.44	0	188320	406953
Q497E1	40S ribosomal protein S23 [OS=Mus musculus]	0	0	Mouse	4.549	8	1	2	1	143	15.8	10.37	6.13	0	311593	650417
A1A4T2	submitted name: Alpha glucosidase 2 alpha neutral subunit [OS=Mus musculus]	0	0	Mouse	3.498	1	1	1	1	966	109.3	6.15	2.46	0	190510	396130
Q3UW40	TRASH domain-containing protein [OS=Mus musculus]	0	0	Mouse	5.338	8	1	2	1	160	18.2	11.05	7.8	0	398444	796635
Q80T21	ADAMTS-like protein 4 [OS=Mus musculus]	0	0	Mouse	6.694	2	1	2	1	1036	113.2	8.15	8.43	0	31091.3	60743.5
Q5E9F7	Cofilin-1 [OS=Bos taurus]	0	0	Bovine	18.395	39	4	13	1	166	18.5	8	58.63	0	1.26101e+06	2.43313e+06
Q0P5K3	Ubiquitin-conjugating enzyme E2 N [OS=Bos taurus]	0	0	Bovine;Mouse	4.416	7	1	2	1	152	17.1	6.57	7.01	0	189038	358709
Q3T0T7	GTP-binding protein SAR1b [OS=Bos taurus]	0	0	Bovine	8.553	17	3	5	1	198	22.4	6.11	10.83	2	293354	555578
Q3T0Q4	Nucleoside diphosphate kinase B [OS=Bos taurus]	0	0	Bovine	18.544	32	4	9	1	152	17.3	7.97	16.16	0	224324	415292
Q9JJN5	Carboxypeptidase N catalytic chain [OS=Mus musculus]	0	0	Mouse	60.874	19	8	128	1	457	51.8	8.28	289.26	0	1.72475e+06	3.17984e+06
Q148F8	Heat shock protein beta-6 [OS=Bos taurus]	0	0	Bovine	3.91	8	1	1	1	164	17.5	6.4	2.88	0	29678.7	54345.5
Q8CID3	Pseudokinase FAM20A [OS=Mus musculus]	0	0	Mouse	4.087	2	1	1	1	541	61.5	7.99	3.57	0	225195	404529
A6QNM8	Threonine--tRNA ligase 2, cytoplasmic [OS=Bos taurus]	0.002	0	Bovine	3.343	1	1	20	1	724	83	6.15	16.43	0	4.60078e+07	8.03477e+07
A0A0N4SUQ1	submitted name: Plasminogen activator inhibitor 1 RNA-binding protein [OS=Mus musculus]	0	0	Mouse	8.446	11	1	3	1	147	16.1	9.66	15.26	0	100485	174726
Q58CS8	N-acetylglucosamine-1-phosphotransferase subunit gamma [OS=Bos taurus]	0	0	Bovine	6.631	5	1	1	1	306	33.8	6.84	4.47	0	67769.4	117526
Q5RKP3	60S ribosomal protein L13 [OS=Mus musculus]	0.007	0	Mouse	2.843	6	1	2	1	210	24.6	9.98	4.06	0	259715	434847
P12820	Angiotensin-converting enzyme [OS=Bos taurus]	0	0	Bovine	6.131	19	1	2	1	100	10.7	4.28	8.24	0	668619	1.11098e+06
Q6PAC1	Gelsolin [OS=Mus musculus]	0	0	Mouse	75.553	19	12	203	1	731	80.7	5.76	718.29	0	2.09325e+07	3.44264e+07
P19803	Rho GDP-dissociation inhibitor 1 [OS=Bos taurus]	0	0	Bovine	39.928	49	9	21	1	204	23.4	5.2	77.46	8	1.15451e+06	1.88293e+06
Q3UKZ1	Syndecan [OS=Mus musculus]	0	0	Mouse	3.399	8	1	2	1	198	21.4	4.41	5.9	0	163514	266374
P05063	Fructose-bisphosphate aldolase C [OS=Mus musculus]	0	0	Mouse	13.351	6	2	13	1	363	39.4	7.12	25.84	0	888510	1.43478e+06
P12082	Complement C5a anaphylatoxin [OS=Bos taurus]	0.007	0	Bovine	2.917	14	1	1	1	74	8.5	8.27	3.55	0	243632	389432
Q0VEW4	submitted name: Proteolipid protein 2 [OS=Mus musculus]	0	0	Mouse	3.91	8	1	3	1	152	16.6	7.14	8.72	0	283442	451950
Q3UEC0	Peptidase M12B domain-containing protein [OS=Mus musculus]	0	0	Mouse	4.391	3	1	3	1	502	57.1	6.14	5.09	0	411990	636568
Q3U7Z6	Phosphoglycerate mutase [OS=Mus musculus]	0	0	Mouse	136.455	66	14	103	1	254	28.8	7.18	298.43	0	975256	1.50476e+06
Q3T051	60S ribosomal protein L39 [OS=Bos taurus]	0	0	Bovine;Mouse	3.559	20	1	1	1	51	6.4	12.56	2.55	0	155304	237368
Q9QZZ4	Unconventional myosin-XV [OS=Mus musculus]	0.007	0	Mouse	2.927	0	1	2	1	3511	395.4	9.16	4.56	0	1.04957e+06	1.59428e+06
Q9CV24	submitted name: Uncharacterized protein [OS=Mus musculus]	0	0	Mouse	3.603	8	1	1	1	152	17.1	4.48	3.24	0	337538	512506
P50227	Sulfotransferase 1A1 [OS=Bos taurus]	0.006	0	Bovine	2.944	2	1	1	1	295	34.2	7.01	2.03	0	297509	444831
Q3T0V4	40S ribosomal protein S11 [OS=Bos taurus]	0.006	0	Bovine;Mouse	2.954	5	1	2	1	158	18.4	10.3	4.04	0	382971	570963
Q3SX45	Ankyrin repeat and SOCS box protein 2 [OS=Bos taurus]	0.007	0	Bovine	2.64	1	1	2	1	633	70.2	7.46	3.61	0	701718	1.04038e+06
Q9D7S9	Charged multivesicular body protein 5 [OS=Mus musculus]	0	0	Mouse	8.257	11	1	2	1	219	24.6	4.79	9.08	0	272454	402746
O46414	Ferritin heavy chain [OS=Bos taurus]	0	0	Bovine	20.745	17	3	13	1	181	21	5.87	27.35	0	435913	642407
Q9QZ88	Vacuolar protein sorting-associated protein 29 [OS=Mus musculus]	0.007	0	Mouse	2.861	7	1	2	1	182	20.5	6.79	6.61	0	233801	343196
P08030	Adenine phosphoribosyltransferase [OS=Mus musculus]	0	0	Mouse	6.226	13	2	3	1	180	19.7	6.79	8.96	0	414327	606955
Q8VC79	Apolipoprotein M [OS=Mus musculus]	0.007	0	Mouse	2.68	3	1	13	1	190	21.3	6.89	6.56	0	8.26964e+06	1.19969e+07
P79105	Protein S100-A12 [OS=Bos taurus]	0.006	0	Bovine	2.947	11	1	2	1	92	10.7	6.38	6.07	0	428509	619771
P70349	Adenosine 5'-monophosphoramidase HINT1 [OS=Mus musculus]	0	0	Mouse	4.668	11	1	4	1	126	13.8	6.87	16.77	0	1.20766e+06	1.74323e+06
O55100	Synaptogyrin-1 [OS=Mus musculus]	0	0	Mouse	4.034	5	1	2	1	234	25.6	4.65	7.63	0	257748	371955
P16045	Galectin-1 [OS=Mus musculus]	0.008	0	Mouse	2.707	6	1	1	1	135	14.9	5.49	1.66	0	336221	481637
P10126	Elongation factor 1-alpha 1 [OS=Mus musculus]	0	0	Mouse	94.911	46	18	166	1	462	50.1	9.01	546.69	16	2.07422e+07	2.96829e+07
Q8BT90	40S ribosomal protein S17 [OS=Mus musculus]	0	0	Mouse	13.967	16	1	4	1	141	16.1	9.94	18.79	0	1.02262e+06	1.46034e+06
Q3TI99	L-lactate dehydrogenase [OS=Mus musculus]	0	0	Mouse	52.477	36	12	74	1	332	36.5	7.74	204.33	0	227224	323157
P16301	Phosphatidylcholine-sterol acyltransferase [OS=Mus musculus]	0	0	Mouse	4.75	2	1	19	1	438	49.7	6.43	56.93	0	4.44509e+07	6.28428e+07
E9PUP9	Receptor protein-tyrosine kinase [OS=Mus musculus]	0	0	Mouse	4.831	1	1	2	1	1017	112.7	6.79	7.37	0	304753	430510
Q3V2Z4	Annexin [OS=Mus musculus]	0.007	0	Mouse	2.829	3	1	1	1	556	62.3	5.36	2.23	0	499172	702444
Q9CQ84	Ubiquitin-like protein 4B [OS=Mus musculus]	0.007	0	Mouse	2.836	4	1	6	1	188	20.5	5.01	0	0	9.59418e+06	1.33898e+07
D3YWF6	Ubiquitinyl hydrolase 1 [OS=Mus musculus]	0.007	0	Mouse	2.883	4	1	2	1	241	28	5.29	5.33	0	447456	621437
P50580	Proliferation-associated protein 2G4 [OS=Mus musculus]	0	0	Mouse	4.812	4	1	2	1	394	43.7	6.86	7.84	0	646662	881925
Q62177	Semaphorin-3B [OS=Mus musculus]	0	0	Mouse	5.341	2	1	8	1	748	82.6	8.65	23.84	0	2.55709e+06	3.47067e+06
A1A4J1	ATP-dependent 6-phosphofructokinase, liver type [OS=Bos taurus]	0	0	Bovine	7.87	2	1	1	1	780	85.2	7.36	6.43	0	302475	410102
Q06805	Tyrosine-protein kinase receptor Tie-1 [OS=Bos taurus]	0.007	0	Bovine	2.846	1	1	1	1	1136	124.9	6.62	2.73	0	686155	927033
Q9D7B2	LIM and senescent cell antigen-like-containing domain protein [OS=Mus musculus]	0.003	0	Mouse	3.319	3	1	2	1	396	45.6	7.88	6.06	0	306153	408311
Q64105	Sepiapterin reductase [OS=Mus musculus]	0	0	Mouse	6.882	6	1	1	1	261	27.9	5.74	4.67	0	298950	392430
P60712	Actin, cytoplasmic 1 [OS=Bos taurus]	0	0	Bovine;Mouse	290.212	71	31	651	1	375	41.7	5.48	2191.37	37	1.30132e+08	1.70167e+08
Q6GT24	Peroxiredoxin-6 [OS=Mus musculus]	0	0	Mouse	26.598	29	7	19	1	224	24.8	6.37	31.08	0	360315	471457
Q540D7	Aldo-keto reductase family 1 member A1 [OS=Mus musculus]	0	0	Mouse	25.44	27	6	20	1	325	36.6	7.39	62.32	0	490912	641462
Q3TXV4	submitted name: Rab22B [OS=Mus musculus]	0	0	Mouse	6.206	11	2	2	1	195	21.4	7.4	5.01	1	223348	291119
P63101	14-3-3 protein zeta/delta [OS=Mus musculus]	0	0	Mouse	115.363	61	17	83	1	245	27.8	4.79	292.96	14	2.32238e+07	2.99102e+07
Q3MHR7	Actin-related protein 2/3 complex subunit 2 [OS=Bos taurus]	0	0	Bovine	12.843	24	4	8	1	300	34.3	7.36	25.21	3	606496	780329
P49769	Presenilin-1 [OS=Mus musculus]	0	0	Mouse	8.779	4	1	1	1	467	52.6	5.38	5.97	0	209306	268205
Q62086	Serum paraoxonase/arylesterase 2 [OS=Mus musculus]	0.007	0	Mouse	2.826	2	1	30	1	354	39.6	5.83	43.99	0	1.06301e+08	1.35741e+08
Q4FJL0	submitted name: Rab10 [OS=Mus musculus]	0	0	Mouse	18.374	20	4	16	1	200	22.5	8.38	37.4	0	807926	1.02803e+06
Q3UJS0	60S ribosomal protein L8 [OS=Mus musculus]	0.01	0	Mouse	2.56	5	1	1	1	257	28	10.96	2.6	0	164673	207763
P54149	Mitochondrial peptide methionine sulfoxide reductase [OS=Bos taurus]	0	0	Bovine	3.532	6	1	1	1	233	25.8	7.58	2.97	0	468253	587715
A2ALB3	submitted name: A disintegrin and metalloproteinase with thrombospondin motifs 13 [OS=Mus musculus]	0.008	0	Mouse	2.611	1	1	1	1	1037	113	6.39	0	0	207842	256026
P97315	Cysteine and glycine-rich protein 1 [OS=Mus musculus]	0	0	Mouse	3.98	9	1	1	1	193	20.6	8.57	2.85	0	22829.8	27951.2
Q2TBQ8	6-phosphogluconolactonase [OS=Bos taurus]	0.003	0	Bovine	3.223	6	1	2	1	258	27.5	5.85	6.63	0	192652	234685
B2RY18	submitted name: FERM and PDZ domain containing 1 [OS=Mus musculus]	0.01	0	Mouse	2.531	0	1	2	1	1549	169.1	5.16	4.09	0	855656	1.03637e+06
P26043	Radixin [OS=Mus musculus]	0	0	Mouse	16.195	7	4	16	1	583	68.5	6.2	39.6	0	89417.7	107592
Q8BFZ3	Beta-actin-like protein 2 [OS=Mus musculus]	0	0	Mouse	93.544	34	12	257	1	376	42	5.49	926.71	0	1.03634e+07	1.23999e+07
Q571M2	Heat shock 70 kDa protein 4 [OS=Mus musculus]	0.01	0	Mouse	2.506	1	1	2	1	930	103.2	5.88	2.24	0	106328	127224
P40240	CD9 antigen [OS=Mus musculus]	0	0	Mouse	5.672	5	1	9	1	226	25.2	7.23	26.47	0	2.6402e+06	3.15391e+06
Q3U6K9	Phosphoserine aminotransferase [OS=Mus musculus]	0	0	Mouse	5.068	3	1	2	1	367	40.2	7.65	5	0	833138	993060
O46406	Primary amine oxidase, lung isozyme [OS=Bos taurus]	0	0	Bovine	18.056	7	4	18	1	762	84.8	6.2	61.6	0	16450326	1.92547e+07
P63103	14-3-3 protein zeta/delta [OS=Bos taurus]	0	0	Bovine	115.655	61	17	85	1	245	27.7	4.79	298.07	0	7.25101e+06	8.48302e+06
Q8R2X8	Golgin-45 [OS=Mus musculus]	0.005	0	Mouse	2.991	3	1	7	1	403	45.5	7.59	14.95	0	9.68573e+06	1.12738e+07
Q3TS10	submitted name: Uncharacterized protein [OS=Mus musculus]	0	0	Mouse	3.768	16	1	1	1	80	9	4.01	3.29	0	268168	310976
Q8VC94	60S ribosomal protein L11 [OS=Mus musculus]	0	0	Mouse	6.275	8	1	2	1	167	19	9.8	9.63	0	671126	775363
Q28017	Platelet-activating factor acetylhydrolase [OS=Bos taurus]	0	0	Bovine	4.914	3	1	1	1	444	50.1	6.6	3.92	0	670576	772534
H3BKR2	submitted name: Guanine nucleotide-binding protein G(I)/G(S)/G(T) subunit beta-1 [OS=Mus musculus]	0	0	Mouse	29.336	19	5	26	1	273	30.2	6.21	62.99	0	158321	182399
P12960	Contactin-1 [OS=Mus musculus]	0	0	Mouse	6.682	2	2	4	1	1020	113.3	6.16	3	0	1.31046e+06	1.49865e+06
Q8C6F4	submitted name: Uncharacterized protein [OS=Mus musculus]	0	0	Mouse	12.012	4	1	6	1	350	39.8	8.48	21.82	0	3.52709e+06	4.01785e+06
D3YV22	submitted name: Extracellular matrix protein 1 [OS=Mus musculus]	0.007	0	Mouse	2.886	6	1	1	1	230	25.5	6.21	2.43	0	433135	490282
Q3UTI7	Peptidyl-prolyl cis-trans isomerase [OS=Mus musculus]	0	0	Mouse	5.799	9	1	2	1	165	18.4	8.79	6.86	0	124897	139601
Q2HJG5	Vacuolar protein sorting-associated protein 35 [OS=Bos taurus]	0.008	0	Bovine	2.724	1	1	1	1	796	91.7	5.49	1.86	0	415617	463126
E0CZA1	submitted name: T-complex protein 1 subunit epsilon [OS=Mus musculus]	0	0	Mouse	4.381	5	1	1	1	199	21.5	5.05	3.67	0	1.31816e+06	1.45643e+06
Q05716	Insulin-like growth factor-binding protein 4 [OS=Bos taurus]	0.007	0	Bovine	2.85	3	1	2	1	258	27.9	7.31	4.26	0	527986	583681
Q0VCK0	Bifunctional purine biosynthesis protein ATIC [OS=Bos taurus]	0	0	Bovine	4.172	4	1	1	1	592	64.4	6.84	3.12	0	344494	378439
Q91VB8	submitted name: Alpha globin 1 [OS=Mus musculus]	0	0	Mouse	16.238	17	3	558	1	142	15.1	8.22	1942.06	0	2.19722e+09	2.40268e+09
Q9CZX7	Type 2 phosphatidylinositol 4,5-bisphosphate 4-phosphatase [OS=Mus musculus]	0	0	Mouse	7.544	10	1	6	1	257	28	8.68	23.39	0	679374	742468
Q2KJ32	Methanethiol oxidase [OS=Bos taurus]	0	0	Bovine	3.965	2	1	2	1	472	52.5	6.48	5.36	0	368457	401708
Q32KV0	Phosphoglycerate mutase 2 [OS=Bos taurus]	0	0	Bovine	39.45	18	5	30	1	253	28.7	8.88	84.39	0	916817	997694
Q8K2P7	Sodium-coupled neutral amino acid transporter 1 [OS=Mus musculus]	0	0	Mouse	4.565	2	1	2	1	485	53.8	7.08	6.72	0	146106	158891
P50543	Protein S100-A11 [OS=Mus musculus]	0.007	0	Mouse	2.796	10	1	2	1	98	11.1	5.45	6.01	0	169013	183756
A0A0N4SW28	Guanine nucleotide-binding protein subunit gamma [OS=Mus musculus]	0.007	0	Mouse	2.634	13	1	2	1	83	9.2	9.25	5.95	0	1.54423e+06	1.6769e+06
Q3TGS7	submitted name: Sorting nexin-12 [OS=Mus musculus]	0	0	Mouse	4.93	8	1	1	1	166	19.2	7.25	0	0	145540	156772
P47753	F-actin-capping protein subunit alpha-1 [OS=Mus musculus]	0	0	Mouse	13.267	10	2	6	1	286	32.9	5.55	20.96	0	1.03518e+06	1.10687e+06
Q05718	Insulin-like growth factor-binding protein 6 [OS=Bos taurus]	0.007	0	Bovine	2.792	8	1	3	1	237	25	8.31	0	0	69045.7	72487.6
Q31142	submitted name: MHC H-2K antigen [OS=Mus musculus]	0.004	0	Mouse	3.189	4	1	2	1	369	41.1	6.33	5.35	0	917013	957626
Q3UG05	Phospholipase A2 [OS=Mus musculus]	0	0	Mouse	3.612	5	1	4	1	142	15.9	7.96	7.77	0	1.44638e+06	1.48614e+06
D6RGM3	submitted name: Echinoderm microtubule-associated protein-like 2 [OS=Mus musculus]	0	0	Mouse	3.859	4	1	1	1	427	46.7	6.62	3.46	0	946630	966315
Q5BLK1	40S ribosomal protein S6 [OS=Mus musculus]	0	0	Mouse	5.207	8	1	2	1	249	28.7	10.84	5.85	0	636952	642603
P63321	Ras-related protein Ral-A [OS=Mus musculus]	0	0	Mouse	23.609	33	5	10	1	206	23.5	7.11	31.09	0	532849	535725
Q3UX80	Sm protein F [OS=Mus musculus]	0	0	Mouse	4.82	15	1	1	1	86	9.7	4.67	4.53	0	76234.8	76521.6
Q3UBJ6	Eukaryotic translation initiation factor 6 [OS=Mus musculus]	0	0	Mouse	6.243	10	1	1	1	245	26.5	4.81	3.4	0	346158	345507
Q3ULN5	Peptidylprolyl isomerase [OS=Mus musculus]	0	0	Mouse	6.239	13	1	3	1	108	12	8.16	13.6	0	252138	243850
Q3U2S8	Voltage-gated hydrogen channel 1 [OS=Mus musculus]	0	0	Mouse	3.803	4	1	1	1	269	31.2	7.06	2.65	0	185613	179034
Q0P594	Serine/threonine-protein phosphatase 2A catalytic subunit beta isoform [OS=Bos taurus]	0	0	Bovine	5.654	8	1	2	1	309	35.5	5.43	8.21	0	592388	568244
Q8BND5	Sulfhydryl oxidase 1 [OS=Mus musculus]	0	0	Mouse	7.028	2	1	2	1	748	82.7	7.17	5.97	0	338493	324538
Q1KYL8	submitted name: Gag polyprotein pr65 [OS=Mus musculus]	0	0	Mouse	287.443	56	32	726	1	537	60.5	8.03	2484.46	0	7.22955e+07	6.85503e+07
Q3TFC0	RNA helicase [OS=Mus musculus]	0	0	Mouse	4.203	1	1	1	1	1004	113.5	9.01	3.89	0	287153	268738
Q8BMZ8	eIF3h_C domain-containing protein [OS=Mus musculus]	0	0	Mouse	3.667	27	1	2	1	70	7.1	9.5	7.57	0	137791	128847
F6R6P2	Epsilon-sarcoglycan [OS=Mus musculus]	0.006	0	Mouse	2.937	4	1	1	1	443	50.2	6.11	0	0	320100	297698
Q3TCL2	Aldo_ket_red domain-containing protein [OS=Mus musculus]	0	0	Mouse	11.984	10	3	7	1	310	35	7.43	15.36	0	796938	738026
A9CLV6	submitted name: Axotomy induced glycoprotein 2 [OS=Mus musculus]	0	0	Mouse	7.045	3	1	4	1	453	50.5	6.28	11.39	0	855776	785372
A0A2Z4T2Y8	submitted name: MHC class II antigen K [OS=Mus musculus]	0.003	0	Mouse	3.337	17	1	2	1	88	10.4	6.55	5.29	0	489606	448001
Q3U9U7	PSI domain-containing protein [OS=Mus musculus]	0	0	Mouse	5.64	7	1	2	1	174	20	8.41	6.62	0	360377	326705
A2AAA9	submitted name: C-type mannose receptor 2 [OS=Mus musculus]	0.007	0	Mouse	2.731	2	1	3	1	1053	120.2	6.15	5.93	0	1.05112e+06	948022
A0A2I3BQK1	submitted name: CYFIP-related Rac1 interactor B [OS=Mus musculus]	0	0	Mouse	3.642	17	1	1	1	76	8.7	4.83	3.08	0	353438	317661
Q3UGH7	submitted name: Uncharacterized protein [OS=Mus musculus]	0.007	0	Mouse	2.67	4	1	1	1	182	20.4	4.94	2.03	0	245713	217231
E9QKR0	submitted name: Guanine nucleotide-binding protein G(I)/G(S)/G(T) subunit beta-2 [OS=Mus musculus]	0	0	Mouse	30.093	16	5	24	1	382	41.4	6.6	54.35	4	5.36419e+06	4.7209e+06
B2RY21	submitted name: Abca12 protein [OS=Mus musculus]	0.005	0	Mouse	3.034	0	1	14	1	2595	292.3	7.93	30.82	0	9.56852e+06	8.39362e+06
Q61541	submitted name: Gag protein [OS=Mus musculus]	0	0	Mouse	3.91	5	1	7	1	225	24.3	6.38	21.45	0	5.23674e+06	4.58721e+06
Q3ZBD0	26S proteasome non-ATPase regulatory subunit 7 [OS=Bos taurus]	0	0	Bovine	8.711	5	1	2	1	322	36.7	6.77	3.62	0	498924	426060
Q9CXG2	submitted name: Uncharacterized protein [OS=Mus musculus]	0	0	Mouse	8.545	13	2	3	1	194	21.8	7.83	10.99	0	212093	179120
Q9JLJ0	Lipopolysaccharide-induced tumor necrosis factor-alpha factor homolog [OS=Mus musculus]	0.005	0	Mouse	3.031	4	1	2	1	161	16.9	5.88	3.99	0	806402	678241
Q6PHN9	Ras-related protein Rab-35 [OS=Mus musculus]	0	0	Mouse	12.213	18	3	7	1	201	23	8.29	24.3	0	478537	399874
Q9CVB6	Actin-related protein 2/3 complex subunit 2 [OS=Mus musculus]	0	0	Mouse	13.655	24	4	9	1	300	34.3	7.36	30.27	0	292454	244591
O35657	Sialidase-1 [OS=Mus musculus]	0	0	Mouse	4.051	2	1	2	1	409	44.6	6.02	6.15	0	563638	465838
D3Z223	Phosphoglycerate mutase [OS=Mus musculus]	0	0	Mouse	3.83	6	1	1	1	166	19.8	6.87	2.05	0	208818	172189
A0A2I3BQZ9	Amyloid-beta A4 protein [OS=Mus musculus]	0	0	Mouse	8.048	2	1	5	1	751	84.6	4.79	20.16	0	253399	207851
Q5E9Z2	Hyaluronan-binding protein 2 [OS=Bos taurus]	0	0	Bovine	5.594	3	1	4	1	558	62.4	6.76	10.73	0	1.79587e+06	1.46966e+06
F6ZTG3	submitted name: Glyoxalase domain-containing protein 4 [OS=Mus musculus]	0	0	Mouse	4.536	6	1	2	1	212	23.7	5.1	6.07	0	409721	334780
A0A0A0MQD4	submitted name: RIKEN cDNA 9530068E07 gene [OS=Mus musculus]	0	0	Mouse	6.907	5	1	9	1	251	27.3	5	38.07	0	2.54594e+06	2.06395e+06
Q8BTZ5	Ankyrin repeat domain-containing protein 46 [OS=Mus musculus]	0	0	Mouse	3.46	5	1	2	1	228	25.2	5.73	6.12	0	328032	265173
Q3TWK2	Integrin_alpha2 domain-containing protein [OS=Mus musculus]	0	0	Mouse	4.655	1	1	2	1	784	87.6	8.13	5.27	0	556514	448876
Q9R0P3	S-formylglutathione hydrolase [OS=Mus musculus]	0	0	Mouse	17.888	15	2	5	1	282	31.3	7.12	18.84	0	247662	199098
Q3UR74	M-phase inducer phosphatase [OS=Mus musculus]	0.008	0	Mouse	2.604	4	1	2	1	447	50	6.83	5.5	0	55186	43780.3
Q8BT54	submitted name: Uncharacterized protein [OS=Mus musculus]	0	0	Mouse	5.381	12	1	1	1	111	12	10.49	2.82	0	531925	420523
A2AKX3	Probable helicase senataxin [OS=Mus musculus]	0.008	0	Mouse	2.624	0	1	1	1	2646	297.4	6.83	1.85	0	662237	521477
P50516	V-type proton ATPase catalytic subunit A [OS=Mus musculus]	0	0	Mouse	5.563	2	1	2	1	617	68.3	5.58	8.56	0	645392	495706
Q1JPA6	Arylamine N-acetyltransferase 1 [OS=Bos taurus]	0	0	Bovine	6.818	6	1	2	1	290	34.2	5.58	9.09	0	420813	321588
A0A494B9Q9	Kinesin-like protein [OS=Mus musculus]	0.01	0	Mouse	2.565	5	1	29	1	277	31.9	6.37	77.64	0	1.33381e+07	1.01208e+07
B2CZK6	Lysosomal-associated transmembrane protein 4B [OS=Mus musculus]	0	0	Mouse	3.407	14	1	3	1	227	25.4	5.43	9.45	0	1.40408e+06	1.05181e+06
Q8K2Q7	BRO1 domain-containing protein BROX [OS=Mus musculus]	0	0	Mouse	5.837	5	1	3	1	411	46.2	7.69	9.41	0	958596	714159
Q3TUP8	t-SNARE coiled-coil homology domain-containing protein [OS=Mus musculus]	0	0	Mouse	4.433	9	1	2	1	138	16	9.74	5.7	0	532592	393241
Q8C0M5	submitted name: Sushi domain-containing protein 6 [OS=Mus musculus]	0	0	Mouse	5.852	4	1	3	1	323	34.5	4.98	10.09	0	579626	423735
Q8C3M7	submitted name: Uncharacterized protein [OS=Mus musculus]	0	0	Mouse	4.907	3	1	2	1	355	41.4	6.06	4.78	0	1.2777e+06	914063
Q9WUD1	E3 ubiquitin-protein ligase CHIP [OS=Mus musculus]	0.002	0	Mouse	3.353	4	1	2	1	304	34.9	6.01	7.01	0	739235	527856
Q9CWS5	GLOBIN domain-containing protein [OS=Mus musculus]	0	0	Mouse	10.723	17	3	162	1	142	15.1	7.72	297.46	0	1.00511e+06	712018
O09061	Proteasome subunit beta type-1 [OS=Mus musculus]	0	0	Mouse	15.411	24	4	6	1	240	26.4	7.81	18.12	0	283362	199957
Q3UHW5	submitted name: Uncharacterized protein [OS=Mus musculus]	0	0	Mouse	22.599	31	7	16	1	208	23.6	8.5	38.17	0	152778	107073
K4DI63	submitted name: Protein CREG1 [OS=Mus musculus]	0	0	Mouse	3.817	12	1	2	1	94	11	8.03	5.33	0	1.25914e+06	880878
Q2TBX6	Proteasome subunit beta type-1 [OS=Bos taurus]	0	0	Bovine	16.527	24	4	5	1	241	26.2	8.13	16.06	2	268275	187733
O35604	NPC intracellular cholesterol transporter 1 [OS=Mus musculus]	0	0	Mouse	4.524	1	1	3	1	1277	142.8	5.71	11.5	0	928204	647326
P02465	Collagen alpha-2(I) chain [OS=Bos taurus]	0	0	Bovine	8.381	1	1	1	1	1364	129	9.14	3.34	0	240188	166909
Q6NXX6	V-type proton ATPase subunit a [OS=Mus musculus]	0	0	Mouse	4.498	1	1	4	1	832	95.6	6.77	14.08	0	235620	163800
Q810Z2	submitted name: Collagenase-like B [OS=Mus musculus]	0.004	0	Mouse	3.092	6	1	42	1	205	23.4	8.1	117.83	0	690785	478857
Q9JJA0	submitted name: Brain cDNA, clone MNCb-6148, similar to Mus musculus glutathione transferase zeta 1 (maleylacetoacetate isomerase) (Gstz1), mRNA [OS=Mus musculus]	0	0	Mouse	5.074	14	1	2	1	141	15.9	6.55	7.19	0	529690	366376
Q9CQV8	14-3-3 protein beta/alpha [OS=Mus musculus]	0	0	Mouse	71.323	51	11	43	1	246	28.1	4.83	131.04	0	381137	260447
Q5E9A3	Poly(rC)-binding protein 1 [OS=Bos taurus]	0	0	Bovine;Mouse	13.663	9	2	5	1	356	37.5	7.09	18.18	0	877439	593291
P63082	V-type proton ATPase 16 kDa proteolipid subunit c [OS=Mus musculus]	0	0	Mouse	3.393	12	1	2	1	155	15.8	9.13	4.51	0	457984	309090
D3YZ61	submitted name: Complement C1q tumor necrosis factor-related protein 3 [OS=Mus musculus]	0.004	0	Mouse	3.21	4	1	1	1	319	35	7.61	3.21	0	305362	203221
Q3UFS7	submitted name: Uncharacterized protein [OS=Mus musculus]	0	0	Mouse	4.191	5	1	4	1	332	35.3	4.91	11.83	0	1.76095e+06	1.1652e+06
Q8VH34	submitted name: LAMP-1 [OS=Mus musculus]	0	0	Mouse	3.983	3	1	2	1	406	43.9	8.4	5.48	0	873174	578430
Q8C2E6	Monocarboxylate transporter 1 [OS=Mus musculus]	0.003	0	Mouse	3.241	4	1	6	1	493	53.2	7.47	13.71	0	1.32167e+06	873461
Q62371	Discoidin domain-containing receptor 2 [OS=Mus musculus]	0	0	Mouse	5.544	2	1	2	1	854	96.4	5.49	7.19	0	306763	202428
Q8QZY6	Tetraspanin-14 [OS=Mus musculus]	0	0	Mouse	11.577	6	1	4	1	270	30.7	6.51	17.94	0	2.10113e+06	1.36938e+06
A0A668KLD1	submitted name: Tetraspanin-4 [OS=Mus musculus]	0	0	Mouse	10.274	8	1	25	1	333	36.3	7.96	125.98	0	5475464	3.53616e+06
Q5SVW9	submitted name: Transmembrane emp24 domain-containing protein 4 [OS=Mus musculus]	0	0	Mouse	4.826	10	1	2	1	170	19.1	6.64	6.83	0	394067	253994
Q9CQW9	Interferon-induced transmembrane protein 3 [OS=Mus musculus]	0	0	Mouse	28.978	20	2	35	1	137	14.9	7.4	115.52	0	1.89565e+07	1.20236e+07
Q3TRG5	GRAM domain-containing protein [OS=Mus musculus]	0.002	0	Mouse	3.339	4	1	2	1	261	28.1	6.57	5.6	0	734929	461998
O35566	CD151 antigen [OS=Mus musculus]	0	0	Mouse	4.672	6	1	6	1	253	28.2	7.47	14.65	0	647994	405032
Q9DC51	Guanine nucleotide-binding protein G(i) subunit alpha-3 [OS=Mus musculus]	0	0	Mouse	12.765	10	3	5	1	354	40.5	5.69	16.19	0	677757	419341
Q8BTU5	Proteasome subunit alpha type [OS=Mus musculus]	0	0	Mouse	29.398	31	7	13	1	262	29.4	6.18	31.79	0	189377	117030
P02453	Collagen alpha-1(I) chain [OS=Bos taurus]	0	0	Bovine	4.593	1	1	2	1	1463	138.9	5.78	6.04	0	771138	471570
O35598	Disintegrin and metalloproteinase domain-containing protein 10 [OS=Mus musculus]	0	0	Mouse	4.199	2	1	6	1	749	83.9	7.94	18.21	0	1.75332e+06	1.06697e+06
P55918	Microfibril-associated glycoprotein 4 [OS=Bos taurus]	0	0	Bovine	5.614	7	1	2	1	255	28.5	5.29	5.18	0	859024	519461
Q3TDB6	Copper transport protein [OS=Mus musculus]	0	0	Mouse	10.1	10	1	6	1	196	21.9	7.28	18.93	0	791851	478351
Q1KYL9	Gag-Pol polyprotein [OS=Mus musculus]	0	0	Mouse	329.809	25	40	723	1	1734	193.9	8.91	2488	49	2.58957e+08	1.56173e+08
Q9D8W4	Ig-like domain-containing protein [OS=Mus musculus]	0.007	0	Mouse	2.734	6	1	3	1	130	14.2	6.51	4.55	0	2614217	1.56215e+06
Q99PT1	Rho GDP-dissociation inhibitor 1 [OS=Mus musculus]	0	0	Mouse	38.484	49	9	18	1	204	23.4	5.2	64.54	0	1.24911e+06	721677
Q3ZBH8	40S ribosomal protein S20 [OS=Bos taurus]	0	0	Bovine;Mouse	6.317	10	1	4	1	119	13.4	9.94	7.97	0	1.40666e+06	805481
Q4V9X9	submitted name: Rpl23a protein [OS=Mus musculus]	0	0	Mouse	5.35	8	1	3	1	155	17.6	10.45	9.64	0	2.8392e+07	1.59581e+07
M0QWK1	submitted name: NEDD4 family-interacting protein 2 [OS=Mus musculus]	0	0	Mouse	6.063	4	1	6	1	338	36.5	5.31	21.52	0	3.33458e+06	1.8669e+06
P70296	Phosphatidylethanolamine-binding protein 1 [OS=Mus musculus]	0	0	Mouse	9.069	18	2	3	1	187	20.8	5.4	10.03	0	411731	228205
A0A075B5N3	submitted name: Immunoglobulin kappa variable 8-28 [OS=Mus musculus]	0.007	0	Mouse	2.745	9	1	15	1	101	10.9	5.94	28.93	0	1.83192e+07	1.01028e+07
Q3ZEJ6	Serpin A3-3 [OS=Bos taurus]	0	0	Bovine	110.933	42	16	183	1	411	46.3	6.48	542.59	7	1.50287e+07	8.16002e+06
Q99J93	Interferon-induced transmembrane protein 2 [OS=Mus musculus]	0	0	Mouse	15.159	17	2	18	1	144	15.7	7.3	47.74	2	8.96637e+06	4.8102e+06
I6L966	Pentaxin [OS=Mus musculus]	0.004	0	Mouse	3.073	3	1	5	1	225	25.4	6.2	12.79	0	9.89083e+06	5.29234e+06
Q8K129	Cortexin-1 [OS=Mus musculus]	0	0	Mouse	4.37	18	1	1	1	82	9.1	5.24	3.04	0	57943	26927.6
Q3TIP8	Chloride intracellular channel protein [OS=Mus musculus]	0	0	Mouse	21.519	21	4	10	1	241	27.1	5.27	32.79	0	436218	201342
Q3UXJ2	Transforming growth factor-beta-induced protein ig-h3 [OS=Mus musculus]	0	0	Mouse	6.877	3	1	2	1	651	70.9	7.03	2.9	0	1.11141e+06	504739
Q8BLV1	submitted name: Uncharacterized protein [OS=Mus musculus]	0	0	Mouse	4.862	7	1	1	1	203	23.2	7.97	3.96	0	1.90454e+06	858975
Q9CX56	26S proteasome non-ATPase regulatory subunit 8 [OS=Mus musculus]	0.01	0	Mouse	2.547	2	1	1	1	353	39.9	9.58	1.98	0	485204	212908
P04918	Serum amyloid A-3 protein [OS=Mus musculus]	0	0	Mouse	6.429	8	2	21	1	122	13.8	9.88	56.43	0	2104402	916976
Q3TJS1	Beta-1,4-galactosyltransferase [OS=Mus musculus]	0	0	Mouse	16.105	17	4	5	1	386	42.9	9.31	18.66	0	775086	329934
Q3UV38	submitted name: Uncharacterized protein [OS=Mus musculus]	0.008	0	Mouse	2.587	2	1	3	1	797	92.4	8.85	4.34	0	1.5149e+06	591478
A2APX3	submitted name: Cystatin-C [OS=Mus musculus]	0	0	Mouse	4.716	17	1	5	1	102	11.1	8.18	6.25	0	1.43817e+06	542281
Q5EA62	Fibulin-5 [OS=Bos taurus]	0	0	Bovine	4.5	2	1	2	1	448	50.1	4.73	6.17	0	1.71044e+06	623836
P00921	Carbonic anhydrase 2 [OS=Bos taurus]	0.01	0	Bovine	2.507	8	1	1	1	260	29.1	6.92	2.89	0	467515	142105
Q9CQI6	Coactosin-like protein [OS=Mus musculus]	0	0	Mouse	8.166	17	2	5	1	142	15.9	5.4	11.17	0	272266	49962.2
P01035	Cystatin-C [OS=Bos taurus]	0	0	Bovine	10.43	20	1	4	1	148	16.3	9.04	19.34	0	577780	90179.2
A2I7N2	Serpin A3-6 [OS=Bos taurus]	0	0	Bovine	74.47	30	12	138	1	414	46.4	5.52	380.15	0	1.78889e+06	0
Q9CQF9	Prenylcysteine oxidase 1 [OS=Mus musculus]	0	0	Mouse	9.013	5	2	7	1	505	56.5	6.92	23.63	0	823289	0
Q32LA7	Histone H2A.V [OS=Bos taurus]	0	0	Bovine;Mouse	10.318	28	2	8	1	128	13.5	10.58	25.05	0	799164	0
P47955	60S acidic ribosomal protein P1 [OS=Mus musculus]	0.007	0	Mouse	2.652	14	1	1	1	114	11.5	4.32	3.16	0	769725	0
A3KN12	Adenylosuccinate lyase [OS=Bos taurus]	0	0	Bovine	5.652	5	1	2	1	490	55.4	6.89	6.19	0	593388	0
O02659	Mannose-binding protein C [OS=Bos taurus]	0.007	0	Bovine	2.846	9	1	1	1	249	26.5	5.2	3.48	0	580619	0
Q8BWP8	Beta-1,4-glucuronyltransferase 1 [OS=Mus musculus]	0	0	Mouse	36.814	17	3	9	1	415	47.4	7.27	31.9	0	548669	0
P67984	60S ribosomal protein L22 [OS=Mus musculus]	0	0	Mouse	4.818	10	1	3	1	128	14.8	9.19	8.18	0	489951	0
O08762	Neurotrypsin [OS=Mus musculus]	0	0	Mouse	3.564	3	1	1	1	761	84.1	8.28	0	0	467071	0
Q9Z1W4	Growth/differentiation factor 11 [OS=Mus musculus]	0	0	Mouse	4.598	3	1	1	1	405	44.9	7.93	3.63	0	375294	0
Q3TCL6	Anthrax toxin receptor [OS=Mus musculus]	0	0	Mouse	4.654	3	1	1	1	487	53.2	7.56	3.56	0	365238	0
Q8BVE3	V-type proton ATPase subunit H [OS=Mus musculus]	0	0	Mouse	5.416	3	1	1	1	483	55.8	6.61	3.68	0	343749	0
Q27972	Chondroadherin [OS=Bos taurus]	0	0	Bovine	6.757	7	1	1	1	361	40.9	9.39	4.59	0	276849	0
P81287	Annexin A5 [OS=Bos taurus]	0	0	Bovine	50.992	34	9	25	1	321	36.1	4.96	86.4	0	241924	0
Q9D576	submitted name: Uncharacterized protein [OS=Mus musculus]	0.003	0	Mouse	3.338	5	1	1	1	247	26.5	6.27	2.4	0	221876	0
A2ARA4	submitted name: Tissue factor pathway inhibitor [OS=Mus musculus]	0	0	Mouse	3.826	5	1	1	1	246	28	5.16	3.3	0	204503	0
A4IF59	Vimentin [OS=Mus musculus]	0	0	Mouse	9.321	9	1	2	1	218	24.8	8.1	11.9	0	203817	0
A0A140LJ59	submitted name: Eukaryotic translation initiation factor 3 subunit K [OS=Mus musculus]	0.008	0	Mouse	2.602	28	1	1	1	53	6.1	5.26	3.44	0	91424.1	0
Q3U926	submitted name: Uncharacterized protein [OS=Mus musculus]	0.002	0	Mouse	3.343	5	1	1	1	261	28.7	9.86	3.06	0	54843.7	0
Q3UBP6	submitted name: Uncharacterized protein [OS=Mus musculus]	0	0	Mouse	295.529	67	30	610	0	375	41.7	5.48	2076.34	4	4.18459e+07	5.53203e+07
Q3TG92	submitted name: Uncharacterized protein [OS=Mus musculus]	0	0	Mouse	185.467	48	23	413	0	377	42	5.39	1302.19	2	562424	508411

## Sheet: Ctrl sEV - w.o sEV - w. wash sE
Accession	Description	FDR	Contaminant	Species	Sum PEP Score	Coverage [%]	# Peptides	# PSMs	# Unique Peptides	# AAs	MW [kDa]	calc. pI	Score Sequest HT: Sequest HT	# Razor Peptides	Abundances: w/o FBS sEV	Abundances: Ctrl sEV	Abundances: w/ wash sEV
Q2UVX4	Complement C3 [OS=Bos taurus]	0	0	Bovin	1876.88	86	183	13565	163	1661	187.1	6.84	45745.1	22	3.41811e+06	1.72273e+08	2.01152e+08
Q7SIH1	Alpha-2-macroglobulin [OS=Bos taurus]	0	0	Bovin	1821.59	81	136	32043	135	1510	167.5	6.02	108115	1	8.7247e+06	4.25675e+08	4.46562e+08
Q68FD5	Clathrin heavy chain 1 [OS=Mus musculus]	0	0	Mouse	488.273	57	76	375	76	1675	191.4	5.69	1161.97	0	7.7448e+06	562590	689829
Q28107	Coagulation factor V [OS=Bos taurus]	0	0	Bovin	374.322	29	55	630	55	2211	248.8	5.83	1969.25	0	85863.2	5.52695e+06	7.51146e+06
Q29443	Serotransferrin [OS=Bos taurus]	0	0	Bovin	327.908	66	52	442	52	704	77.7	7.08	1372.21	0	118669	2.34179e+07	1.3469e+06
P02769	Albumin [OS=Bos taurus]	0	1	Bovin	381.665	79	52	3150	51	607	69.2	6.18	9856.86	1	9.95456e+06	2.84623e+08	4.31995e+07
P15497	Apolipoprotein A-I [OS=Bos taurus]	0	0	Bovin	424.319	89	50	2299	50	265	30.3	5.97	6516.95	0	3.01567e+06	4.59748e+07	5.86711e+07
P01030	Complement C4 [OS=Bos taurus]	0	0	Bovin	413.743	63	44	833	44	920	101.8	6.58	2906	0	254728	1.29359e+07	1.13925e+07
P26041	Moesin [OS=Mus musculus]	0	0	Mouse	273.459	69	53	336	43	577	67.7	6.6	936.21	10	1.53891e+07	649009	1.00552e+06
Q3T052	Inter-alpha-trypsin inhibitor heavy chain H4 [OS=Bos taurus]	0	0	Bovin	371.044	61	42	820	42	916	101.4	6.68	2626.71	0	2.04113e+06	1.71886e+07	1.94996e+07
P56652	Inter-alpha-trypsin inhibitor heavy chain H3 [OS=Bos taurus]	0	0	Bovin	361.235	57	41	836	41	891	99.5	5.9	2646.09	0	42772.1	9.30141e+06	1.21344e+07
P19120	Heat shock cognate 71 kDa protein [OS=Bos taurus]	0	0	Bovin	323.228	72	45	885	40	650	71.2	5.52	2518.31	5	3.39816e+07	9.75311e+06	1.28739e+07
P81187	Complement factor B [OS=Bos taurus]	0	0	Bovin	245.214	50	40	1015	40	761	85.3	7.68	2752.44	0	230967	2.6478e+07	3.39162e+07
P52480	Pyruvate kinase PKM [OS=Mus musculus]	0	0	Mouse	317.389	70	41	1014	39	531	57.8	7.47	2867.72	2	6.49412e+07	8.63414e+06	4.75178e+06
P01017	Angiotensinogen [OS=Bos taurus]	0	0	Bovin	428.433	87	38	2885	38	476	51.4	6.96	9022.43	0	621725	7.28081e+07	8.99459e+07
Q01853	Transitional endoplasmic reticulum ATPase [OS=Mus musculus]	0	0	Mouse	223.305	56	38	137	38	806	89.3	5.26	399.21	0	8.97091e+06	621913	182678
P02676	Fibrinogen beta chain [OS=Bos taurus]	0	0	Bovin	248.185	71	37	452	37	468	53.3	8.19	1328.65	0	76773.8	8.3128e+06	8.88359e+06
Q61292	Laminin subunit beta-2 [OS=Mus musculus]	0	0	Mouse	185.199	23	37	131	37	1799	196.5	6.67	390.79	0	4.52319e+06	0	15790.3
Q6A0F1	T-complex protein 1 subunit theta [OS=Mus musculus]	0	0	Mouse	152.387	59	37	162	37	555	60.2	5.62	400.38	0	1.64941e+07	119844	131325
Q80Y09	submitted name: Pdcd6ip protein [OS=Mus musculus]	0	0	Mouse	169.941	51	37	198	37	872	96.3	6.52	514.2	0	4.38255e+06	1.34722e+06	1.74221e+06
P00735	Prothrombin [OS=Bos taurus]	0	0	Bovin	353.188	42	34	1309	34	625	70.5	6.33	4319.46	0	422802	3.89599e+07	4.51907e+07
P11983	T-complex protein 1 subunit alpha [OS=Mus musculus]	0	0	Mouse	224.068	65	32	170	32	556	60.4	6.16	549	0	1.44585e+07	0	48826.2
P02672	Fibrinogen alpha chain [OS=Bos taurus]	0	0	Bovin	140.281	43	32	489	31	615	67	7.17	1370.58	1	81986.2	6.51933e+06	8.90122e+06
Q3U6S1	Vimentin [OS=Mus musculus]	0	0	Mouse	158.105	65	31	145	31	466	53.6	5.12	361.43	0	1.44818e+07	0	0
P02081	Hemoglobin fetal subunit beta [OS=Bos taurus]	0	0	Bovin	452.2	97	36	5856	29	145	15.8	7.03	19416.3	6	2.62471e+07	4.28193e+08	4.65108e+08
P41361	Antithrombin-III [OS=Bos taurus]	0	0	Bovin	302.467	68	36	999	29	465	52.3	7.33	3412.96	9	523975	2.34135e+07	2.80941e+07
Q4FK40	submitted name: Apoe protein [OS=Mus musculus]	0	0	Mouse	274.543	75	30	2006	29	311	35.8	5.67	5827.11	1	1.91807e+08	4.53651e+07	4.85077e+07
P34955	Alpha-1-antiproteinase [OS=Bos taurus]	0	0	Bovin	222.948	54	28	2515	28	416	46.1	6.52	7383.92	0	3.38863e+06	1.27289e+08	6.74676e+07
P62908	40S ribosomal protein S3 [OS=Mus musculus]	0	0	Mouse	160.966	82	28	389	28	243	26.7	9.66	1095.32	0	5.79848e+07	337232	439890
Q3TIJ7	T-complex protein 1 subunit eta [OS=Mus musculus]	0	0	Mouse	196.824	54	28	177	28	544	59.6	7.84	560.05	0	1.18959e+07	209401	336785
Q80TM2	submitted name: MKIAA1027 protein [OS=Mus musculus]	0	0	Mouse	122.056	16	28	90	28	2564	272	6.27	265.73	0	48309.3	619409	911148
F8VQJ3	submitted name: Laminin subunit gamma-1 [OS=Mus musculus]	0	0	Mouse	136.803	22	27	80	27	1607	177.1	5.19	256.02	0	4.79328e+06	107795	153409
A6ZI44	Fructose-bisphosphate aldolase [OS=Mus musculus]	0	0	Mouse	204.648	65	29	419	26	418	45.1	7.91	1154.38	3	7.43786e+07	1.05891e+06	551841
Q3UHT6	Fatty acid synthase [OS=Mus musculus]	0	0	Mouse	103.83	17	28	49	26	2504	272.2	6.58	135.87	2	1.03663e+06	1.02561e+07	2.50027e+07
Q52KG9	submitted name: Chaperonin containing Tcp1, subunit 6a (Zeta) [OS=Mus musculus]	0	0	Mouse	169.537	56	26	289	26	531	58	6.9	957.03	0	1.57379e+07	4.03025e+06	4.84651e+06
Q91ZJ5	UTP--glucose-1-phosphate uridylyltransferase [OS=Mus musculus]	0	0	Mouse	146.901	59	26	165	26	508	56.9	7.61	534.03	0	1.1954e+07	158142	164301
Q3T0R1	40S ribosomal protein S18 [OS=Bos taurus]	0	0	Bovin;Mouse	142.223	70	25	297	25	152	17.7	10.99	832.94	0	5.76286e+07	155692	211977
Q3U4M7	Tripeptidyl-peptidase 2 [OS=Mus musculus]	0	0	Mouse	127.058	29	25	51	25	1249	138.3	6.39	151.01	0	1.71604e+06	265475	100365
P80314	T-complex protein 1 subunit beta [OS=Mus musculus]	0	0	Mouse	198.427	58	24	271	24	535	57.4	6.4	845.45	0	1.54365e+07	246870	345242
Q03247	Apolipoprotein E [OS=Bos taurus]	0	0	Bovin	210.172	70	25	757	24	316	36	5.67	2300	0	1.40515e+06	2.13766e+07	2.26598e+07
A0JN52	Splicing factor 3B subunit 3 [OS=Bos taurus]	0	0	Bovin	113.023	29	23	42	23	1217	135.5	5.26	135.27	0	1.47519e+06	71173.9	55074.3
A6QLG5	40S ribosomal protein S9 [OS=Bos taurus]	0	0	Bovin;Mouse	106.728	57	23	242	23	194	22.6	10.65	579.76	0	3.77163e+07	96174.6	38562.7
P10852	4F2 cell-surface antigen heavy chain [OS=Mus musculus]	0	0	Mouse	141.56	57	23	319	23	526	58.3	5.91	942.13	0	7.49273e+06	3.74038e+06	6.14501e+06
P12763	Alpha-2-HS-glycoprotein [OS=Bos taurus]	0	0	Bovin	243.797	58	23	3316	23	359	38.4	5.5	13267.6	0	7.80867e+06	2.06137e+08	7.29599e+07
P80315	T-complex protein 1 subunit delta [OS=Mus musculus]	0	0	Mouse	137.157	51	24	132	23	539	58	8.02	379.13	1	1.22937e+07	93765	101050
Q7TPT7	Valine--tRNA ligase [OS=Mus musculus]	0	0	Mouse	100.725	25	23	67	23	1263	140.1	7.77	198.72	0	3.13268e+06	0	0
Q95121	Pigment epithelium-derived factor [OS=Bos taurus]	0	0	Bovin	243.459	69	28	1082	23	416	46.2	7.05	3567.79	6	1.66006e+06	3.70704e+07	3.00617e+07
Q9CVB6	Actin-related protein 2/3 complex subunit 2 [OS=Mus musculus]	0	0	Mouse	112.583	79	23	77	23	300	34.3	7.36	241.56	0	8.64838e+06	218337	236780
P17697	Clusterin [OS=Bos taurus]	0	0	Bovin	175.937	56	22	631	22	439	51.1	6.04	1946.03	0	470216	2.7617e+07	2.00454e+07
Q28178	Thrombospondin-1 [OS=Bos taurus]	0	0	Bovin	77.668	22	22	264	22	1170	129.5	4.97	710.35	0	332890	4.06681e+06	4.78325e+06
Q3UFS3	submitted name: Tyrosinase-related protein 1 [OS=Mus musculus]	0	0	Mouse	194.952	43	22	612	22	537	60.7	6.02	1969.56	0	2.38176e+07	1.95164e+07	2.40619e+07
Q9CT23	PCI domain-containing protein [OS=Mus musculus]	0	0	Mouse	115.272	64	22	77	22	422	49.5	6.02	222.62	0	6.34097e+06	40125.5	31700.9
P80316	T-complex protein 1 subunit epsilon [OS=Mus musculus]	0	0	Mouse	100.467	46	22	163	21	541	59.6	6.02	486.82	0	1.33815e+07	254435	434504
Q07797	Galectin-3-binding protein [OS=Mus musculus]	0	0	Mouse	179.888	43	21	256	21	577	64.5	5.14	792.36	0	3.0579e+07	1.25854e+06	1.87259e+06
P01966	Hemoglobin subunit alpha [OS=Bos taurus]	0	0	Bovin	473.427	100	25	5426	20	142	15.2	8.44	16799.1	7	1.74107e+07	5.80905e+08	6.66767e+08
P07589	Fibronectin [OS=Bos taurus]	0	0	Bovin	95.555	14	20	51	20	2478	272	5.5	167.03	0	189116	508205	650155
Q545F8	40S ribosomal protein S4 [OS=Mus musculus]	0	0	Mouse	103.802	56	20	199	20	245	27.5	9.94	503.47	0	4.47908e+07	267733	399049
Q564F3	40S ribosomal protein S3a [OS=Mus musculus]	0	0	Mouse	110.042	55	20	165	20	264	29.9	9.73	477.45	0	2.31491e+07	1.33469e+06	1.79129e+06
Q62351	Transferrin receptor protein 1 [OS=Mus musculus]	0	0	Mouse	102.439	37	20	155	20	763	85.7	6.57	560.77	0	3.25396e+06	1.69768e+06	2.18489e+06
A6H769	40S ribosomal protein S7 [OS=Bos taurus]	0	0	Bovin;Mouse	144.441	74	19	180	19	194	22.1	10.1	545.45	0	2.22924e+07	750818	1.02792e+06
B9EIU1	submitted name: Glutamyl-prolyl-tRNA synthetase [OS=Mus musculus]	0	0	Mouse	72.725	17	19	49	19	1512	169.9	7.59	149.47	0	1.59567e+06	0	40674.8
O88569	Heterogeneous nuclear ribonucleoproteins A2/B1 [OS=Mus musculus]	0	0	Mouse	102.131	59	19	98	19	353	37.4	8.95	277.49	0	9.51803e+06	32718.2	45315.1
O88968	Transcobalamin-2 [OS=Mus musculus]	0	0	Mouse	125.756	64	19	220	19	430	47.6	6.33	686.92	0	3.77956e+07	2.12679e+06	883695
P14685	26S proteasome non-ATPase regulatory subunit 3 [OS=Mus musculus]	0	0	Mouse	80.336	46	19	31	19	530	60.7	8.44	96.05	0	1.07457e+06	629280	148367
Q2KJ83	Carboxypeptidase N catalytic chain [OS=Bos taurus]	0	0	Bovin	238.973	72	23	556	19	462	52.6	8.59	1749.34	6	117453	1.3365e+07	1.15401e+07
Q3TI61	26S proteasome non-ATPase regulatory subunit 2 [OS=Mus musculus]	0	0	Mouse	90.804	29	19	46	19	908	100.2	5.2	125.2	0	2.54956e+06	102368	68052.6
Q5EA20	4-hydroxyphenylpyruvate dioxygenase [OS=Bos taurus]	0	0	Bovin	108.534	71	19	57	19	393	44.9	6.73	168.12	0	0	1.23271e+06	932660
Q8VDN2	Sodium/potassium-transporting ATPase subunit alpha-1 [OS=Mus musculus]	0	0	Mouse	139.831	32	27	165	19	1023	112.9	5.45	554.43	6	1.56606e+07	6.44084e+06	8.2278e+06
Q9DCD0	6-phosphogluconate dehydrogenase, decarboxylating [OS=Mus musculus]	0	0	Mouse	94.619	54	19	93	19	483	53.2	7.23	297.17	0	4.40445e+06	1.1026e+06	1.16018e+06
Q9TT36	Thyroxine-binding globulin [OS=Bos taurus]	0	0	Bovin	113.458	48	19	268	19	411	46	5.72	803.55	0	0	7.57128e+06	8.64354e+06
A0A1L1SV25	submitted name: Alpha-actinin-4 [OS=Mus musculus]	0	0	Mouse	71.797	25	18	34	18	932	107	5.36	108.67	0	2.7014e+06	28665.4	30938.2
B9EKJ1	submitted name: Spna2 protein [OS=Mus musculus]	0	0	Mouse	84.155	13	18	20	18	2477	285	5.34	67.98	0	333768	61670.5	0
P12799	Fibrinogen gamma-B chain [OS=Bos taurus]	0	0	Bovin	119.793	48	18	322	18	444	50.2	5.83	919.92	0	0	1.05201e+07	1.29994e+07
P35700	Peroxiredoxin-1 [OS=Mus musculus]	0	0	Mouse	122.172	86	21	393	18	199	22.2	8.12	762.64	3	1.28488e+08	793609	1.02186e+06
P40142	Transketolase [OS=Mus musculus]	0	0	Mouse	155.005	52	26	151	18	623	67.6	7.5	462.29	7	9.34218e+06	3.27142e+06	4.33093e+06
P48678	Prelamin-A/C [OS=Mus musculus]	0	0	Mouse	66.56	32	18	33	18	665	74.2	6.98	88.77	0	4.54053e+06	8557.07	13556.3
P50516	V-type proton ATPase catalytic subunit A [OS=Mus musculus]	0	0	Mouse	91.126	41	18	32	18	617	68.3	5.58	99.01	0	958913	89409.1	125394
P62803	Histone H4 [OS=Bos taurus]	0	0	Bovin;Mouse	139.209	58	18	482	18	103	11.4	11.36	1189.02	0	2.91952e+08	420637	305711
Q08879	Fibulin-1 [OS=Mus musculus]	0	0	Mouse	121.299	26	18	149	18	705	78	5.16	435.94	0	6.09819e+06	9.01806e+06	7.21469e+06
Q3MHN5	Vitamin D-binding protein [OS=Bos taurus]	0	0	Bovin	122.052	42	18	117	18	474	53.3	5.52	380.46	0	258658	1.09515e+07	2.31344e+06
Q4FJQ0	submitted name: Rab7 [OS=Mus musculus]	0	0	Mouse	110.69	86	18	259	18	207	23.5	6.7	853.83	0	1.27835e+07	3.15893e+06	4.59473e+06
Q8QZY1	Eukaryotic translation initiation factor 3 subunit L [OS=Mus musculus]	0	0	Mouse	96.313	38	18	65	18	564	66.6	6.44	199.81	0	3.05694e+06	12478.8	0
Q95M17	Acidic mammalian chitinase [OS=Bos taurus]	0	0	Bovin	137.329	53	18	337	18	472	52.1	5.58	985.38	0	128689	9.39368e+06	9.45721e+06
A0A0A0MQF6	Glyceraldehyde-3-phosphate dehydrogenase [OS=Mus musculus]	0	0	Mouse	354.291	83	29	1213	17	359	38.6	8.97	4187.77	18	2.04373e+08	8.12766e+06	8.96458e+06
B2CY76	submitted name: Dopachrome tautomerase [OS=Mus musculus]	0	0	Mouse	89.392	32	17	179	17	517	58.4	6.9	409.59	0	9.66807e+06	5.99743e+06	7.3304e+06
P14148	60S ribosomal protein L7 [OS=Mus musculus]	0	0	Mouse	87.213	49	17	144	17	270	31.4	10.89	397.05	0	3.43735e+07	401115	142246
Q0VCM4	Glycogen phosphorylase, liver form [OS=Bos taurus]	0	0	Bovin	64.434	26	17	90	17	851	97.4	7.12	233.65	0	51273.9	712917	1.22943e+06
Q58D62	Fetuin-B [OS=Bos taurus]	0	0	Bovin	107.23	48	17	510	17	387	42.6	5.77	1539.54	0	0	1.726e+07	7.01029e+06
Q5E988	40S ribosomal protein S5 [OS=Bos taurus]	0	0	Bovin	149.578	58	17	176	17	204	22.9	9.72	582.02	0	2.58386e+07	68611.9	157752
Q5M8R8	60S acidic ribosomal protein P0 [OS=Mus musculus]	0	0	Mouse	118.981	67	17	240	17	317	34.2	6.25	814.78	0	5.05449e+07	345124	369608
Q5M9P3	40S ribosomal protein S19 [OS=Mus musculus]	0	0	Mouse	86.568	70	17	196	17	151	16.7	10.52	509.3	0	5.47158e+07	71619.9	83661
Q8BG32	26S proteasome non-ATPase regulatory subunit 11 [OS=Mus musculus]	0	0	Mouse	79.971	51	17	39	17	422	47.4	6.48	112.41	0	5.11983e+06	275939	261055
Q8BU30	Isoleucine--tRNA ligase, cytoplasmic [OS=Mus musculus]	0	0	Mouse	66.983	17	17	35	17	1262	144.2	6.55	90.56	0	1.71464e+06	48594.3	71547.4
Q9CZD3	Glycine--tRNA ligase [OS=Mus musculus]	0	0	Mouse	79.04	32	18	79	17	729	81.8	6.65	232.13	1	2.50635e+06	311464	200829
Q9TTJ5	Regucalcin [OS=Bos taurus]	0	0	Bovin	142.67	72	17	207	17	299	33.3	5.77	666.08	0	125618	6.78296e+06	6.75077e+06
A0A1S6GWH5	E1 ubiquitin-activating enzyme [OS=Mus musculus]	0	0	Mouse	131.755	28	24	67	16	1118	124.2	5.99	241.75	6	3.13574e+06	105870	166622
P14206	40S ribosomal protein SA [OS=Mus musculus]	0	0	Mouse	122.113	58	16	207	16	295	32.8	4.87	767.64	0	6.85279e+07	910534	652608
P14824	Annexin A6 [OS=Mus musculus]	0	0	Mouse	64.094	26	16	22	16	673	75.8	5.5	55.92	0	1.01222e+06	64274.6	23203.4
P20029	Endoplasmic reticulum chaperone BiP [OS=Mus musculus]	0	0	Mouse	79.222	35	18	131	16	655	72.4	5.16	405.46	0	1.01037e+06	196373	349358
P23116	Eukaryotic translation initiation factor 3 subunit A [OS=Mus musculus]	0	0	Mouse	62.315	13	16	37	16	1344	161.8	6.77	96.9	0	2.02284e+06	0	0
P27046	Alpha-mannosidase 2 [OS=Mus musculus]	0	0	Mouse	82.322	19	16	35	16	1150	131.5	8.03	100.35	0	812894	61971.5	38369.3
P52898	Dihydrodiol dehydrogenase 3 [OS=Bos taurus]	0	0	Bovin	87.313	62	16	87	16	323	36.8	7.8	245.27	0	0	2.78982e+06	2.87383e+06
P63243	Receptor of activated protein C kinase 1 [OS=Bos taurus]	0	0	Bovin;Mouse	111.133	64	16	189	16	317	35.1	7.69	601.91	0	4.43621e+07	774812	908321
Q059T5	Alpha-1,6-mannosyl-glycoprotein 6-beta-N-acetylglucosaminyltransferase [OS=Mus musculus]	0	0	Mouse	80.806	27	17	49	16	740	84.5	8.19	136.15	1	3.99037e+06	181940	183394
Q3SZ57	Alpha-fetoprotein [OS=Bos taurus]	0	0	Bovin	98.688	32	17	296	16	610	68.5	6.29	638.84	0	27742.1	1.44344e+07	4.07879e+06
Q5E9F5	Transgelin-2 [OS=Bos taurus]	0	0	Bovin	81.267	82	16	72	16	199	22.4	8.24	242.01	0	20141.6	835063	1.26762e+06
Q5RKP0	submitted name: Vat1 protein [OS=Mus musculus]	0	0	Mouse	100.303	55	16	114	16	401	42.5	6.37	339.6	0	1.52919e+07	483713	420794
Q61703	Inter-alpha-trypsin inhibitor heavy chain H2 [OS=Mus musculus]	0	0	Mouse	90.503	15	16	437	16	946	105.9	7.27	1319.58	0	37888.9	1.97236e+07	2.39147e+07
Q62261	Spectrin beta chain, non-erythrocytic 1 [OS=Mus musculus]	0	0	Mouse	60.273	9	16	16	16	2363	274.1	5.58	48.38	0	662777	0	0
Q8JZQ9	Eukaryotic translation initiation factor 3 subunit B [OS=Mus musculus]	0	0	Mouse	101.581	30	16	56	16	803	91.3	5.02	209.4	0	2.94257e+06	0	7400.29
A6H768	Galactokinase [OS=Bos taurus]	0	0	Bovin	83.724	52	18	71	15	392	42.2	6.15	208.25	3	1.14899e+06	1.20405e+06	1.53334e+06
B8JJN2	Complement C2 [OS=Mus musculus]	0	0	Mouse	61.694	32	15	35	15	623	69.6	6.89	82.86	0	3.49167e+06	64964.1	90693.7
G3UYZ1	submitted name: Immunoglobulin superfamily member 8 [OS=Mus musculus]	0	0	Mouse	107.202	34	15	246	15	548	58.1	7.91	843.72	0	1.04689e+07	4.21355e+06	5.18723e+06
P06868	Plasminogen [OS=Bos taurus]	0	0	Bovin	81.863	20	15	152	15	812	91.2	7.5	400.92	0	65407.5	4.22854e+06	3.66584e+06
P53026	60S ribosomal protein L10a [OS=Mus musculus]	0	0	Mouse	99.235	61	15	145	15	217	24.9	9.98	346.15	0	2.23348e+07	139044	200239
Q05443	Lumican [OS=Bos taurus]	0	0	Bovin	83.463	35	15	360	15	342	38.7	6.35	1206.55	0	230197	2.16133e+07	2.56365e+07
Q28085	Complement factor H [OS=Bos taurus]	0	0	Bovin	46.258	10	15	114	15	1236	140.3	6.81	252.87	0	1.07928e+06	4.9578e+06	4.7067e+06
Q3TWC7	PKD domain-containing protein [OS=Mus musculus]	0	0	Mouse	75.421	28	15	134	15	574	63.7	7.59	344.81	0	4.37244e+06	2.42245e+06	2.7068e+06
Q3TXL5	Cathepsin D [OS=Mus musculus]	0	0	Mouse	120.597	47	15	93	15	410	44.9	7.15	281.22	0	1.72527e+07	1.6204e+06	1.07885e+06
Q50HX4	Ras-related protein Rab-14 [OS=Mus musculus]	0	0	Mouse	111.28	65	16	129	15	215	23.9	6.21	440.69	1	6.44795e+06	1.9931e+06	3.25836e+06
Q640N1	Adipocyte enhancer-binding protein 1 [OS=Mus musculus]	0	0	Mouse	84.358	16	15	57	15	1128	128.3	5.08	183.02	0	5.07331e+06	214860	281695
Q811J2	submitted name: LOC72520 protein [OS=Mus musculus]	0	0	Mouse	106.366	40	15	278	15	496	55.9	9.35	615.75	0	1.45059e+07	9.93822e+06	8.70475e+06
Q99JI4	26S proteasome non-ATPase regulatory subunit 6 [OS=Mus musculus]	0	0	Mouse	80.066	47	15	55	15	389	45.5	5.52	156.65	0	5.41669e+06	212846	156837
A7MB62	Actin-related protein 2 [OS=Bos taurus]	0	0	Bovin;Mouse	99.243	48	14	49	14	394	44.7	6.74	176.05	0	5.91481e+06	294520	160055
O18789	40S ribosomal protein S2 [OS=Bos taurus]	0	0	Bovin	78.293	42	14	155	14	293	31.2	10.24	386.86	0	3.99185e+07	172049	410394
P19157	Glutathione S-transferase P 1 [OS=Mus musculus]	0	0	Mouse	107.668	67	15	182	14	210	23.6	7.87	567.92	2	6.54738e+07	873190	1.01281e+06
P40749	Synaptotagmin-4 [OS=Mus musculus]	0	0	Mouse	71.896	43	14	124	14	425	47.6	8.65	371.78	0	3.11278e+06	2.30954e+06	1.66437e+06
P47911	60S ribosomal protein L6 [OS=Mus musculus]	0	0	Mouse	58.866	40	14	149	14	296	33.5	10.7	436.04	0	2.22986e+07	40493.3	16644.8
P52556	Flavin reductase (NADPH) [OS=Bos taurus]	0	0	Bovin	139.93	85	16	132	14	206	22.1	7.11	426.97	2	422613	2.29333e+06	3.54573e+06
P61223	Ras-related protein Rap-1b [OS=Bos taurus]	0	0	Bovin;Mouse	78.244	61	14	176	14	184	20.8	5.78	548.3	0	4.64464e+06	1.68319e+06	2.51103e+06
P61257	60S ribosomal protein L26 [OS=Bos taurus]	0	0	Bovin;Mouse	45.555	52	14	53	14	145	17.2	10.55	127.81	0	7.62887e+06	34626.4	62407.1
P62261	14-3-3 protein epsilon [OS=Bos taurus]	0	0	Bovin;Mouse	95.341	65	17	98	14	255	29.2	4.74	312.42	0	5.76735e+06	766872	1.20061e+06
P63094	Guanine nucleotide-binding protein G(s) subunit alpha isoforms short [OS=Mus musculus]	0	0	Mouse	82.764	52	15	64	14	394	45.6	5.96	204.05	1	5.93325e+06	1.35618e+06	1.12416e+06
Q3TGW0	Actin-related protein 3 [OS=Mus musculus]	0	0	Mouse	65.357	45	14	79	14	418	47.3	5.92	244.31	0	8.97203e+06	548427	341579
Q5M9K7	submitted name: Ribosomal protein S10 [OS=Mus musculus]	0	0	Mouse	87.626	64	14	202	14	165	18.9	10.15	572.92	0	2.27012e+07	165062	105686
Q641N3	submitted name: Rps16 protein [OS=Mus musculus]	0	0	Mouse	72.608	62	14	266	14	157	17.5	10.21	605.65	0	5.68547e+07	6.24036e+06	5.19752e+06
Q64ID7	submitted name: Tyrosinase [OS=Mus musculus]	0	0	Mouse	70.05	28	14	115	14	533	60.6	6.05	331.09	0	2.23076e+06	1.71121e+06	2.13919e+06
Q810K5	submitted name: Y box protein 1 [OS=Mus musculus]	0	0	Mouse	93.52	54	14	50	14	322	35.7	9.88	190.23	0	2.87011e+06	86715.4	0
Q9CZI7	Annexin [OS=Mus musculus]	0	0	Mouse	75.505	48	14	48	14	339	38.6	7.65	140.55	0	5.73119e+06	230527	113312
Q9JHU4	Cytoplasmic dynein 1 heavy chain 1 [OS=Mus musculus]	0	0	Mouse	66.921	5	14	23	14	4644	531.7	6.42	67.94	0	512782	39808.8	86515.4
B2RT97	26S proteasome non-ATPase regulatory subunit 13 [OS=Mus musculus]	0	0	Mouse	66.243	41	13	38	13	376	42.8	5.71	60.87	0	3.95624e+06	243443	200991
G3UZ34	116 kDa U5 small nuclear ribonucleoprotein component [OS=Mus musculus]	0	0	Mouse	64.478	23	14	30	13	962	108.3	5.02	85.23	0	823865	29429.6	19799.3
O46415	Ferritin light chain [OS=Bos taurus]	0	0	Bovin	153.499	83	15	222	13	175	20	6.3	775.1	3	3.45664e+06	7.58285e+06	1.11093e+07
O55029	Coatomer subunit beta' [OS=Mus musculus]	0	0	Mouse	53.069	21	13	19	13	905	102.4	5.3	54.62	0	1.18093e+06	24851.5	0
P09411	Phosphoglycerate kinase 1 [OS=Mus musculus]	0	0	Mouse	258.729	76	31	654	13	417	44.5	7.9	1958.29	19	9.43996e+07	4.99812e+06	4.24516e+06
P14152	Malate dehydrogenase, cytoplasmic [OS=Mus musculus]	0	0	Mouse	65.11	57	13	37	13	334	36.5	6.58	122.33	0	4.95609e+06	61754.5	73856.4
P21956	Lactadherin [OS=Mus musculus]	0	0	Mouse	70.052	38	13	51	13	463	51.2	6.52	161.76	0	2.34268e+06	746549	696838
P26043	Radixin [OS=Mus musculus]	0	0	Mouse	96.632	38	23	142	13	583	68.5	6.2	368.97	0	998825	7946.09	14799.4
P28660	Nck-associated protein 1 [OS=Mus musculus]	0	0	Mouse	53.822	16	13	20	13	1128	128.7	6.62	56.67	0	975172	0	0
P28800	Alpha-2-antiplasmin [OS=Bos taurus]	0	0	Bovin	89.634	48	13	263	13	492	54.7	5.72	766.41	0	20805.1	6.45498e+06	6.26524e+06
P68102	Eukaryotic translation initiation factor 2 subunit 1 [OS=Bos taurus]	0	0	Bovin;Mouse	85.058	47	13	52	13	315	36.1	5.08	171.7	0	8.90603e+06	82663.6	49521.7
Q01320	DNA topoisomerase 2-alpha [OS=Mus musculus]	0	0	Mouse	45.65	12	13	18	13	1528	172.7	8.6	55.56	0	783916	0	0
Q04586	submitted name: Env polyprotein [OS=Mus musculus]	0	0	Mouse	198.58	35	23	1268	13	669	73.7	8.24	3838.82	10	8.90497e+07	2.70534e+07	3.09773e+07
Q14AQ1	submitted name: Proteasome (Prosome, macropain) 26S subunit, ATPase, 6 [OS=Mus musculus]	0	0	Mouse	54.676	42	13	27	13	389	44.1	7.49	75.33	0	2.73524e+06	238375	166103
Q32PJ2	Apolipoprotein A-IV [OS=Bos taurus]	0	0	Bovin	48.184	43	13	42	13	380	43	5.4	98.63	0	0	1.04086e+06	979758
Q3SX14	Gelsolin [OS=Bos taurus]	0	0	Bovin	179.341	49	25	569	13	731	80.7	5.78	1922.98	12	664126	7.04922e+06	9.72575e+06
Q571M2	Heat shock 70 kDa protein 4 [OS=Mus musculus]	0	0	Mouse	54.035	20	13	30	13	930	103.2	5.88	93.44	0	1.6186e+06	71502.7	46391.6
Q61398	Procollagen C-endopeptidase enhancer 1 [OS=Mus musculus]	0	0	Mouse	59.595	31	13	48	13	468	50.1	8.41	133.01	0	2.82877e+06	412913	275372
Q76I82	40S ribosomal protein S15a [OS=Bos taurus]	0	0	Bovin;Mouse	78.004	73	13	116	13	130	14.8	10.13	352.57	0	3.12119e+07	107676	134627
Q8BTM8	Filamin-A [OS=Mus musculus]	0	0	Mouse	48.677	8	15	24	13	2647	281	6.04	64.49	2	174197	262633	284134
Q921R2	40S ribosomal protein S13 [OS=Mus musculus]	0	0	Mouse	68.22	56	13	140	13	140	16.1	10.71	311.36	0	3.94669e+07	100941	134537
Q9JKF1	Ras GTPase-activating-like protein IQGAP1 [OS=Mus musculus]	0	0	Mouse	74.098	12	13	25	13	1657	188.6	6.48	81.49	0	1.1097e+06	0	29035.8
Q9R1P4	Proteasome subunit alpha type-1 [OS=Mus musculus]	0	0	Mouse	63.372	56	13	48	13	263	29.5	6.46	127.78	0	7.81974e+06	199558	131556
A0A0R4J0I8	submitted name: Beta-secretase 2 [OS=Mus musculus]	0	0	Mouse	70.904	39	12	51	12	514	55.8	5.08	167.72	0	778551	1.33598e+06	1.55131e+06
A2I7N3	Serpin A3-7 [OS=Bos taurus]	0	0	Bovin	58.412	44	13	56	12	417	46.9	6.34	185.26	1	173721	3.48137e+06	1.19866e+06
A7YWG4	Gamma-glutamyl hydrolase [OS=Bos taurus]	0	0	Bovin	72.069	47	12	89	12	318	35.7	9.06	297.9	0	0	2.41233e+06	1.51504e+06
B2RXS4	Plexin-B2 [OS=Mus musculus]	0	0	Mouse	54.08	10	12	37	12	1842	206.1	5.87	93.76	0	716104	183567	608396
E9QNN1	RNA helicase [OS=Mus musculus]	0	0	Mouse	55.587	10	12	23	12	1384	149.6	6.83	76.12	0	929767	0	0
K1C9_HUMAN	contaminant protein)	0	1		67.893	35	12	45	12	623	62.1	5.3	183.15	0	1.73531e+06	215970	34420.7
K2C1_HUMAN	contaminant protein)	0	1		66.907	27	15	82	12	643	65.8	8.12	250.02	2	1.36269e+06	308793	559417
O08553	Dihydropyrimidinase-related protein 2 [OS=Mus musculus]	0	0	Mouse	98.922	40	14	58	12	572	62.2	6.38	203.24	2	4.11304e+06	0	10514.6
O09061	Proteasome subunit beta type-1 [OS=Mus musculus]	0	0	Mouse	88.002	47	12	50	12	240	26.4	7.81	177.25	0	5.14349e+06	226087	118944
O70569	submitted name: Ribosomal protein S14 [OS=Mus musculus]	0	0	Mouse	79.725	70	12	90	12	151	16.3	10.13	263.24	0	2.10486e+07	44095.2	91116
P12970	60S ribosomal protein L7a [OS=Mus musculus]	0	0	Mouse	46.979	43	12	79	12	266	30	10.56	205.97	0	2.32877e+07	35523.8	0
P14568	Argininosuccinate synthase [OS=Bos taurus]	0	0	Bovin	122.868	67	24	100	12	412	46.4	7.52	315.21	11	476600	2.03005e+06	1.32916e+06
P17182	Alpha-enolase [OS=Mus musculus]	0	0	Mouse	334.022	79	33	1315	12	434	47.1	6.8	4741.06	27	1.10833e+08	1.06405e+07	6.54077e+06
P47962	60S ribosomal protein L5 [OS=Mus musculus]	0	0	Mouse	50.059	33	12	33	12	297	34.4	9.77	101.15	0	5.10848e+06	21108.8	6141.52
P48036	Annexin A5 [OS=Mus musculus]	0	0	Mouse	129.554	82	24	173	12	319	35.7	4.96	534.72	13	2.21733e+07	327701	249398
P50448	Factor XIIa inhibitor [OS=Bos taurus]	0	0	Bovin	51.295	30	12	88	12	468	51.7	6.67	266.19	0	144711	2.63743e+06	2.67922e+06
Q0VCU1	Cytoplasmic aconitate hydratase [OS=Bos taurus]	0	0	Bovin	51.122	21	12	37	12	889	98.1	7.97	114.65	0	145420	615694	909388
Q29RQ1	Complement component C7 [OS=Bos taurus]	0	0	Bovin	53.124	18	12	40	12	843	93	7.11	113.86	0	0	2.28057e+06	751225
Q3SZB7	Fructose-1,6-bisphosphatase 1 [OS=Bos taurus]	0	0	Bovin	50.663	48	12	30	12	338	36.7	6.99	77.39	0	0	893843	933644
Q3TI99	L-lactate dehydrogenase [OS=Mus musculus]	0	0	Mouse	143.569	59	22	357	12	332	36.5	7.74	1022.46	12	4.26564e+07	3.19518e+06	3.40223e+06
Q3ULZ3	Phosphoserine aminotransferase [OS=Mus musculus]	0	0	Mouse	55.872	39	12	36	12	370	40.4	8.03	115.95	0	3.35744e+06	460804	437804
Q3UZH3	C-1-tetrahydrofolate synthase, cytoplasmic [OS=Mus musculus]	0	0	Mouse	57.659	17	12	21	12	937	101.4	6.99	65.83	0	498403	28279.2	172896
Q3V117	ATP-citrate synthase [OS=Mus musculus]	0	0	Mouse	214.156	40	42	143	12	1101	120.7	7.44	434.08	27	2.73784e+06	180790	307470
Q4FZK2	Elongation factor 1-gamma [OS=Mus musculus]	0	0	Mouse	67.183	35	12	98	12	437	50	6.74	280.33	0	9.49351e+06	795744	714860
Q5SWR1	AP complex subunit beta [OS=Mus musculus]	0	0	Mouse	101.817	22	17	40	12	951	105.7	5.34	132.44	5	1.37484e+06	0	26269.2
Q61001	Laminin subunit alpha-5 [OS=Mus musculus]	0	0	Mouse	46.165	5	12	14	12	3718	403.8	6.73	42.07	0	598070	36844.4	51565.8
Q78PY7	Staphylococcal nuclease domain-containing protein 1 [OS=Mus musculus]	0	0	Mouse	61.944	24	12	29	12	910	102	7.43	99.75	0	918571	63390.9	78190.1
Q8BKC5	Importin-5 [OS=Mus musculus]	0	0	Mouse	46.058	14	12	18	12	1097	123.5	4.93	47.54	0	508302	0	24809.6
Q9CZB2	submitted name: Melanocyte protein PMEL [OS=Mus musculus]	0	0	Mouse	81.668	27	12	100	12	626	66.3	6.3	329.35	0	3.85062e+06	1.12315e+06	1.31428e+06
Q9EQH3	Vacuolar protein sorting-associated protein 35 [OS=Mus musculus]	0	0	Mouse	55.914	18	12	30	12	796	91.7	5.44	84.57	0	974701	353407	205485
Q9ERK4	Exportin-2 [OS=Mus musculus]	0	0	Mouse	62.173	18	12	81	12	971	110.4	5.77	170.2	0	1.04631e+08	137454	201719
P10096	Glyceraldehyde-3-phosphate dehydrogenase [OS=Bos taurus]	0	0	Bovin	228.058	84	23	583	11	333	35.8	8.35	1781.2	0	615711	5.86908e+06	7.96335e+06
P19858	L-lactate dehydrogenase A chain [OS=Bos taurus]	0	0	Bovin	118.919	83	21	280	11	332	36.6	8	778.55	0	1.61716e+06	3.04855e+06	4.81761e+06
P28801	Glutathione S-transferase P [OS=Bos taurus]	0	0	Bovin	135.8	84	12	166	11	210	23.6	7.36	690.25	0	2.20719e+07	1.49554e+06	2.28256e+06
P42208	Septin-2 [OS=Mus musculus]	0	0	Mouse	69.189	49	11	41	11	361	41.5	6.55	150.51	0	4.67718e+06	134276	135841
P47963	60S ribosomal protein L13 [OS=Mus musculus]	0	0	Mouse	44.565	44	11	98	11	211	24.3	11.55	258.24	0	2.40392e+07	22188.1	40288.1
P56480	ATP synthase subunit beta, mitochondrial [OS=Mus musculus]	0	0	Mouse	48.526	42	11	16	11	529	56.3	5.34	50.83	0	1.34149e+06	48837	4050.59
P57716	Nicastrin [OS=Mus musculus]	0	0	Mouse	45.175	22	11	30	11	708	78.4	6.09	85.17	0	781030	475059	584056
P68369	Tubulin alpha-1A chain [OS=Mus musculus]	0	0	Mouse	215.848	68	24	496	11	451	50.1	5.06	1687.45	14	2.82423e+07	4.35407e+06	4.64193e+06
P99027	60S acidic ribosomal protein P2 [OS=Mus musculus]	0	0	Mouse	88.366	97	11	47	11	115	11.6	4.54	166.94	0	9.57569e+06	10429.3	12443.1
Q02819	Nucleobindin-1 [OS=Mus musculus]	0	0	Mouse	43.035	27	11	27	11	459	53.4	5.07	70.56	0	1.30725e+06	30888.5	0
Q28065	C4b-binding protein alpha chain [OS=Bos taurus]	0	0	Bovin	56.262	24	11	85	11	610	68.8	6.38	244.76	0	24563.8	3.11838e+06	2.71363e+06
Q2KIG3	Carboxypeptidase B2 [OS=Bos taurus]	0	0	Bovin	40.149	34	11	45	11	423	48.8	8.56	123.01	0	0	1.44781e+06	1.22968e+06
Q3MHN2	Complement component C9 [OS=Bos taurus]	0	0	Bovin	39.386	23	11	67	11	548	62	5.9	193.99	0	0	2.56292e+06	3.31484e+06
Q3SZ54	Eukaryotic initiation factor 4A-I [OS=Bos taurus]	0	0	Bovin;Mouse	119.878	54	17	120	11	406	46.1	5.48	384.68	7	1.43437e+07	1.42199e+06	1.22577e+06
Q3TUA1	Heterogeneous nuclear ribonucleoprotein K [OS=Mus musculus]	0	0	Mouse	65.023	34	11	89	11	463	51	5.54	136.98	0	7.54079e+06	65087.2	153585
Q3U8F5	PCI domain-containing protein [OS=Mus musculus]	0	0	Mouse	44.377	29	11	23	11	456	52.8	7.06	61.49	0	1.69165e+06	181794	121758
Q3UIJ2	Protein-synthesizing GTPase [OS=Mus musculus]	0	0	Mouse	49.02	35	11	21	11	472	51.1	8.4	54.84	0	2.98016e+06	0	284837
Q3UK39	DNA replication licensing factor MCM2 [OS=Mus musculus]	0	0	Mouse	44.415	18	11	21	11	904	101.9	5.68	62.83	0	694780	145280	198619
Q3UXP2	RuvB-like helicase [OS=Mus musculus]	0	0	Mouse	41.608	30	11	15	11	463	51.1	5.64	42.82	0	1.71709e+06	23449.4	13059.4
Q3ZBD7	Glucose-6-phosphate isomerase [OS=Bos taurus]	0	0	Bovin	112.912	59	19	99	11	557	62.8	7.71	279.42	7	2.43018e+06	1.44341e+06	1.61663e+06
Q4V9X9	submitted name: Rpl23a protein [OS=Mus musculus]	0	0	Mouse	55.477	48	11	113	11	155	17.6	10.45	314.91	0	1.72465e+07	11618.9	20281.8
Q5BLK1	40S ribosomal protein S6 [OS=Mus musculus]	0	0	Mouse	65.905	31	11	73	11	249	28.7	10.84	198.51	0	1.19371e+07	30182.3	13611.6
Q5E966	Eukaryotic translation initiation factor 3 subunit I [OS=Bos taurus]	0	0	Bovin	56.822	46	11	61	11	325	36.5	5.64	193.39	0	6.73592e+06	56082.5	78776.1
Q5FW76	Ras-related protein Rab [OS=Mus musculus]	0	0	Mouse	70.512	71	11	103	11	211	23.8	7.77	275.88	0	3.04685e+06	1.2251e+06	1.95513e+06
Q642K1	submitted name: Ribosomal protein L18 [OS=Mus musculus]	0	0	Mouse	42.755	43	11	99	11	188	21.6	11.84	273.02	0	3.19845e+07	795108	765368
Q64475	Histone H2B type 1-B [OS=Mus musculus]	0	0	Mouse	71.102	64	11	463	11	126	13.9	10.32	1232.07	0	1.70852e+08	588244	518319
Q790Y8	Glucose-6-phosphate 1-dehydrogenase [OS=Mus musculus]	0	0	Mouse	39.091	29	11	26	11	515	59.2	6.49	59.76	0	1.54246e+06	270234	836784
Q8BTX5	Eukaryotic translation initiation factor 3 subunit H [OS=Mus musculus]	0	0	Mouse	58.441	52	11	32	11	352	39.8	6.67	108.58	0	2.99246e+06	16507.7	10623.4
Q8R1B4	Eukaryotic translation initiation factor 3 subunit C [OS=Mus musculus]	0	0	Mouse	45.991	15	11	25	11	911	105.5	5.78	69.44	0	1.03858e+06	0	0
Q920E5	Farnesyl pyrophosphate synthase [OS=Mus musculus]	0	0	Mouse	62.946	38	11	55	11	353	40.6	5.66	167.62	0	7.2907e+06	22547.9	42505.1
Q922B2	Aspartate--tRNA ligase, cytoplasmic [OS=Mus musculus]	0	0	Mouse	45.522	28	11	27	11	501	57.1	6.49	65	0	3.12892e+06	119842	75786.1
Q9R0E2	Procollagen-lysine,2-oxoglutarate 5-dioxygenase 1 [OS=Mus musculus]	0	0	Mouse	88.483	39	20	81	11	728	83.5	6.54	230.16	9	3.54291e+06	322148	761751
Q9WVT6	Carbonic anhydrase 14 [OS=Mus musculus]	0	0	Mouse	39.94	25	11	103	11	337	37.5	6.35	262.76	0	8.18151e+06	3.71687e+06	3.00844e+06
Q9Z2U0	Proteasome subunit alpha type-7 [OS=Mus musculus]	0	0	Mouse	69.731	52	11	66	11	248	27.8	8.46	209.79	0	9.35797e+06	266796	158048
A0A0R4J0Z1	Protein disulfide-isomerase A4 [OS=Mus musculus]	0	0	Mouse	30.216	16	10	17	10	641	72.3	5.22	44.01	0	515331	9024.63	23900.9
E1BF81	Corticosteroid-binding globulin [OS=Bos taurus]	0	0	Bovin	73.74	34	10	51	10	404	45.1	5.88	163.37	0	0	2.1327e+06	2.69281e+06
E9Q5F6	submitted name: Polyubiquitin-C [OS=Mus musculus]	0	1	Mouse	51.606	87	10	650	10	201	22.6	7.4	1786.21	0	5.16399e+07	1.51079e+07	1.84895e+07
O46414	Ferritin heavy chain [OS=Bos taurus]	0	0	Bovin	95.555	78	13	99	10	181	21	5.87	267.19	3	1.74686e+06	2.77197e+06	3.79983e+06
P05063	Fructose-bisphosphate aldolase C [OS=Mus musculus]	0	0	Mouse	61.826	38	13	49	10	363	39.4	7.12	114.96	0	3.19766e+06	185474	103160
P19217	Sulfotransferase 1E1 [OS=Bos taurus]	0	0	Bovin	62.805	45	11	61	10	295	34.6	7.15	166.96	1	458401	2.13958e+06	2.22906e+06
P29341	Polyadenylate-binding protein 1 [OS=Mus musculus]	0	0	Mouse	42.971	21	10	16	10	636	70.6	9.5	52.24	0	736671	208527	243904
P38647	Stress-70 protein, mitochondrial [OS=Mus musculus]	0	0	Mouse	44.752	22	10	13	10	679	73.4	6.07	37.11	0	509606	0	45061.9
P49722	Proteasome subunit alpha type-2 [OS=Mus musculus]	0	0	Mouse	71.593	47	10	71	10	234	25.9	7.43	271.21	0	8.31469e+06	288956	201900
P62814	V-type proton ATPase subunit B, brain isoform [OS=Mus musculus]	0	0	Mouse	36.287	24	10	31	10	511	56.5	5.81	88.55	0	2.05573e+06	117483	694363
P63037	DnaJ homolog subfamily A member 1 [OS=Mus musculus]	0	0	Mouse	43.305	42	10	22	10	397	44.8	7.08	59.95	0	675411	519878	388559
P99026	Proteasome subunit beta type-4 [OS=Mus musculus]	0	0	Mouse	83.327	50	10	36	10	264	29.1	5.64	123.18	0	4.06013e+06	214162	171690
Q0VCM5	Inter-alpha-trypsin inhibitor heavy chain H1 [OS=Bos taurus]	0	0	Bovin	35.937	14	10	52	10	906	101.2	7.4	133.8	0	42772.1	4.37111e+06	5.22665e+06
Q3SYV4	Adenylyl cyclase-associated protein 1 [OS=Bos taurus]	0	0	Bovin	111.505	49	18	93	10	472	51.2	7.52	327.23	8	511588	947226	1.38274e+06
Q3TJB4	submitted name: Uncharacterized protein [OS=Mus musculus]	0	0	Mouse	46.141	32	10	27	10	368	41.5	5.72	88.8	0	2.11818e+06	781536	642252
Q3U0I4	Peptidase M12B domain-containing protein [OS=Mus musculus]	0	0	Mouse	46.734	15	10	47	10	968	105.8	7.83	131.01	0	1.89806e+06	219544	412027
Q3UB67	submitted name: Uncharacterized protein [OS=Mus musculus]	0	0	Mouse	50.968	31	10	55	10	403	46.1	10.18	147.73	0	8.17923e+06	52918.9	29362.8
Q3UDI8	DNA replication licensing factor MCM7 [OS=Mus musculus]	0	0	Mouse	48.974	21	10	16	10	719	81.1	6.37	46.94	0	952960	0	0
Q3ULW0	GTP-binding nuclear protein Ran [OS=Mus musculus]	0	0	Mouse	63.529	42	10	152	10	216	24.3	7.9	390.72	0	3.8355e+07	2.3476e+06	2.6495e+06
Q545G0	Proteasome subunit beta [OS=Mus musculus]	0	0	Mouse	62.045	48	10	48	10	205	22.9	6.55	154.33	0	4.59768e+06	348124	340759
Q78ZJ8	submitted name: RAB11B protein [OS=Mus musculus]	0	0	Mouse	42.39	47	10	34	10	218	24.5	5.94	86.09	0	2.0403e+06	687666	1.27972e+06
Q8BT90	40S ribosomal protein S17 [OS=Mus musculus]	0	0	Mouse	84.701	60	10	65	10	141	16.1	9.94	241.25	0	1.20475e+07	3003.53	5332.53
Q8VDD5	Myosin-9 [OS=Mus musculus]	0	0	Mouse	30.592	8	10	15	10	1960	226.2	5.66	45.36	0	386272	106313	121932
Q91VK4	Integral membrane protein 2C [OS=Mus musculus]	0	0	Mouse	44.488	48	10	64	10	269	30.5	8.59	212.19	0	3.86518e+06	1.3943e+06	1.61334e+06
Q9DCD8	Proteasome subunit alpha type [OS=Mus musculus]	0	0	Mouse	49.059	43	10	42	10	255	28.5	5.57	122.41	0	6.63336e+06	107593	71794.6
Q9ESU7	Amino acid transporter [OS=Mus musculus]	0	0	Mouse	64.97	21	10	74	10	555	58.4	7.12	247.03	0	2.58532e+06	592068	756452
Q9N2I2	Plasma serine protease inhibitor [OS=Bos taurus]	0	0	Bovin	58.194	38	10	102	10	404	45.3	9.36	300.85	0	75770.1	3.16465e+06	3.6286e+06
Q9TTE1	Serpin A3-1 [OS=Bos taurus]	0	0	Bovin	113.457	51	17	257	10	411	46.2	5.99	858.21	8	59792	6.4643e+06	3.04016e+06
Q9XSJ4	Alpha-enolase [OS=Bos taurus]	0	0	Bovin	268.154	76	32	891	10	434	47.3	6.8	3106.36	3	4.00511e+07	5.04781e+06	4.4278e+06
A0A1S6GWH1	AAA domain-containing protein [OS=Mus musculus]	0	0	Mouse	46.476	29	9	35	9	416	46.6	7.88	122.37	0	3.2277e+06	213857	110657
A1L3B8	submitted name: Proteasome (Prosome, macropain) 26S subunit, non-ATPase, 7 [OS=Mus musculus]	0	0	Mouse	73.465	48	9	42	9	321	36.5	6.77	129.12	0	6.90509e+06	405392	264094
A7E3W2	Galectin-3-binding protein [OS=Bos taurus]	0	0	Bovin	41.099	21	9	32	9	555	62.1	5.6	103.68	0	105494	2.45901e+06	1.79529e+06
G5E866	submitted name: Splicing factor 3B subunit 1 [OS=Mus musculus]	0	0	Mouse	36.278	11	9	24	9	1304	145.7	7.09	61.17	0	1.35668e+06	0	0
O35598	Disintegrin and metalloproteinase domain-containing protein 10 [OS=Mus musculus]	0	0	Mouse	32.738	13	9	18	9	749	83.9	7.94	52.46	0	315364	286569	444810
O46375	Transthyretin [OS=Bos taurus]	0	0	Bovin	87.47	67	9	258	9	147	15.7	6.3	972.1	0	503927	1.28512e+07	4.73019e+06
O55142	60S ribosomal protein L35a [OS=Mus musculus]	0	0	Mouse	25.61	48	9	81	9	110	12.5	10.89	156.29	0	2.55212e+07	30874.2	23836.1
P00743	Coagulation factor X [OS=Bos taurus]	0	0	Bovin	38.332	30	9	31	9	492	54.5	5.52	94.27	0	0	1.29424e+06	614514
P00978	Protein AMBP [OS=Bos taurus]	0	0	Bovin	36.395	24	9	43	9	352	39.2	7.62	129.98	0	209359	2.51236e+06	2.12857e+06
P06745	Glucose-6-phosphate isomerase [OS=Mus musculus]	0	0	Mouse	90.913	43	17	70	9	558	62.7	8.13	179.5	0	2.4886e+06	59769.6	79874
P08249	Malate dehydrogenase, mitochondrial [OS=Mus musculus]	0	0	Mouse	59.851	36	9	36	9	338	35.6	8.68	105.58	0	6.12364e+06	40020.6	25214.3
P08752	Guanine nucleotide-binding protein G(i) subunit alpha-2 [OS=Mus musculus]	0	0	Mouse	71.959	45	14	73	9	355	40.5	5.45	233.24	4	2.67223e+06	821907	777785
P10649	Glutathione S-transferase Mu 1 [OS=Mus musculus]	0	0	Mouse	81.897	55	13	62	9	218	26	7.94	180.48	4	6.18703e+06	485466	889971
P16125	L-lactate dehydrogenase B chain [OS=Mus musculus]	0	0	Mouse	103.086	59	18	145	9	334	36.5	6.05	412.55	9	4.98328e+06	2.70972e+06	2.5797e+06
P61982	14-3-3 protein gamma [OS=Mus musculus]	0	0	Mouse	78.098	65	14	86	9	247	28.3	4.89	260.81	1	2.67944e+06	411654	710614
P67774	Serine/threonine-protein phosphatase 2A catalytic subunit alpha isoform [OS=Bos taurus]	0	0	Bovin	43.375	38	9	26	9	309	35.6	5.54	77.95	0	4.48421e+06	1.05379e+06	1.11885e+06
Q148J6	Actin-related protein 2/3 complex subunit 4 [OS=Bos taurus]	0	0	Bovin;Mouse	40.216	61	9	58	9	168	19.7	8.43	148.24	0	1.15347e+07	442906	593535
Q14AI7	COP9 signalosome complex subunit 4 [OS=Mus musculus]	0	0	Mouse	52.948	32	9	18	9	406	46.3	5.83	60.97	0	2.6453e+06	171490	69706.6
Q24K22	Hepatocyte growth factor-like protein [OS=Bos taurus]	0	0	Bovin	39.907	20	9	50	9	712	79.9	8.02	157.59	0	75980.3	960601	987646
Q2KIV9	Complement C1q subcomponent subunit B [OS=Bos taurus]	0	0	Bovin	77.517	38	9	77	9	247	26.4	9.48	291.9	0	33412.3	2.05967e+06	2.99317e+06
Q2TBU0	Haptoglobin [OS=Bos taurus]	0	0	Bovin	38.348	28	9	32	9	401	44.8	7.71	90.44	0	0	687619	490516
Q3MHL4	Adenosylhomocysteinase [OS=Bos taurus]	0	0	Bovin	148.846	63	28	299	9	432	47.6	6.29	856.52	22	3.20646e+06	7.04777e+06	5.37453e+06
Q3SZJ4	Prostaglandin reductase 1 [OS=Bos taurus]	0	0	Bovin	58.24	49	9	52	9	329	35.7	7.47	179.18	0	0	990500	1.21174e+06
Q3SZR3	Alpha-1-acid glycoprotein [OS=Bos taurus]	0	0	Bovin	52.293	45	9	122	9	202	23.2	5.87	346.12	0	180807	1.55771e+07	309894
Q3SZV7	Hemopexin [OS=Bos taurus]	0	0	Bovin	38.611	26	9	17	9	459	52.2	7.8	45	0	0	1.11939e+06	156667
Q3T014	Bisphosphoglycerate mutase [OS=Bos taurus]	0	0	Bovin	35.985	47	9	38	9	259	30	6.44	117.22	0	0	422054	711378
Q3TBM1	Alpha-mannosidase [OS=Mus musculus]	0	0	Mouse	38.576	14	9	19	9	1013	114.5	8.13	48.38	0	1.02293e+06	0	38140.5
Q3THJ0	60S ribosomal protein L18a [OS=Mus musculus]	0	0	Mouse	30.092	35	9	23	9	176	20.6	10.62	56.18	0	4.32804e+06	0	0
Q3THQ0	Beta-hexosaminidase [OS=Mus musculus]	0	0	Mouse	43.37	26	10	20	9	528	60.5	6.42	54.47	1	2.39813e+06	262890	336505
Q3TL95	Proteasome subunit alpha type [OS=Mus musculus]	0	0	Mouse	39.653	37	9	24	9	249	27.9	7.33	66.2	0	7.81263e+06	239528	110454
Q3U8N1	Serine--tRNA ligase [OS=Mus musculus]	0	0	Mouse	36.765	24	9	40	9	511	58.2	6.3	120.91	0	1.67809e+06	64581.1	21923.5
Q3Y5Z3	Adiponectin [OS=Bos taurus]	0	0	Bovin	52.273	37	9	37	9	240	26.1	5.74	109.2	0	0	2.75269e+06	451951
Q544Z3	submitted name: S1 protein D2 [OS=Mus musculus]	0	0	Mouse	40.095	29	9	60	9	285	30.8	7.91	178.63	0	7.46355e+06	50677.9	0
Q564E8	60S ribosomal protein L4 [OS=Mus musculus]	0	0	Mouse	40.836	24	9	57	9	419	47.1	11	118.18	0	8.60563e+06	246561	25702.7
Q56JX3	60S ribosomal protein L31 [OS=Bos taurus]	0	0	Bovin;Mouse	33.406	34	9	44	9	125	14.5	10.54	117.56	0	1.36074e+07	26721.1	21815.6
Q58D31	Sorbitol dehydrogenase [OS=Bos taurus]	0	0	Bovin	41.813	39	9	31	9	356	38.1	7.46	97.08	0	0	564173	534188
Q61171	Peroxiredoxin-2 [OS=Mus musculus]	0	0	Mouse	47.493	41	10	51	9	198	21.8	5.41	130.04	1	7.52298e+06	194769	149284
Q61937	Nucleophosmin [OS=Mus musculus]	0	0	Mouse	62.43	38	9	36	9	292	32.5	4.77	114.83	0	6.30971e+06	40035.4	78620.9
Q63ZW9	submitted name: Copa protein [OS=Mus musculus]	0	0	Mouse	31.883	9	9	12	9	1131	127.2	7.2	30.4	0	346634	0	0
Q6IRT4	Eukaryotic translation initiation factor 3 subunit F [OS=Mus musculus]	0	0	Mouse	53.398	28	9	47	9	360	37.9	5.58	173.14	0	3.69021e+06	98572.6	48054.2
Q6P4T2	U5 small nuclear ribonucleoprotein 200 kDa helicase [OS=Mus musculus]	0	0	Mouse	36.279	7	9	12	9	2136	244.4	6.06	35.27	0	556587	24140.8	94450.6
Q80V08	60S ribosomal protein L17 [OS=Mus musculus]	0	0	Mouse	40.629	32	9	26	9	194	22.4	10.33	50.2	0	4.60302e+06	31472.8	53551.5
Q80YP5	submitted name: Integrin alpha 5 (Fibronectin receptor alpha) [OS=Mus musculus]	0	0	Mouse	38.104	11	9	18	9	1053	114.9	5.95	52.52	0	609513	103744	92669.6
Q8BKU2	26S proteasome regulatory subunit 6B [OS=Mus musculus]	0	0	Mouse	37.592	32	9	14	9	418	47.4	5.21	44.53	0	1.78214e+06	18633.3	0
Q8CD23	Nucleolin [OS=Mus musculus]	0	0	Mouse	81.241	25	18	103	9	707	76.8	4.79	280.14	9	7.1786e+06	22089.9	0
Q92176	Coronin-1A [OS=Bos taurus]	0	0	Bovin	44.378	36	9	25	9	461	50.9	6.68	79.9	0	0	487376	504889
Q9EQK5	Major vault protein [OS=Mus musculus]	0	0	Mouse	34.097	20	9	9	9	861	95.9	5.59	27.19	0	761123	75450.6	56656.6
Q9QUM9	Proteasome subunit alpha type-6 [OS=Mus musculus]	0	0	Mouse	37.874	39	9	44	9	246	27.4	6.76	120.03	0	7.76275e+06	264577	180769
Q9R1Q6	Transmembrane protein 176B [OS=Mus musculus]	0	0	Mouse	57.537	41	9	259	9	263	28.3	7.84	653.12	0	3.787e+06	2.65681e+06	3.36245e+06
Q9WV32	Actin-related protein 2/3 complex subunit 1B [OS=Mus musculus]	0	0	Mouse	45.113	31	9	22	9	372	41	8.35	61.05	0	4.21757e+06	104401	74173.2
A0A0R4J119	Cytoplasmic FMR1-interacting protein [OS=Mus musculus]	0	0	Mouse	24.867	8	8	12	8	1251	144.8	6.95	34.1	0	468738	32604.7	79346.9
A0JN39	Coatomer subunit beta [OS=Bos taurus]	0	0	Bovin	27.886	11	8	14	8	953	107.1	6	39.93	0	1.03683e+06	0	21219.4
A7MBI7	Catechol O-methyltransferase [OS=Bos taurus]	0	0	Bovin	76.567	58	10	66	8	272	30.5	5.9	255.06	1	0	566356	1.12346e+06
B0V2N1	Receptor-type tyrosine-protein phosphatase S [OS=Mus musculus]	0	0	Mouse	31.195	7	9	23	8	1907	211.8	7.23	75.5	0	142511	202542	259787
D3YYK8	Microtubule-associated protein RP/EB family member 2 [OS=Mus musculus]	0	0	Mouse	39.773	39	8	32	8	260	29.4	6.44	106.73	0	0	247828	283977
E9QKZ2	submitted name: Importin-9 [OS=Mus musculus]	0	0	Mouse	36.786	12	8	11	8	1040	115.9	4.82	33.64	0	493899	7466	7350.69
F8VQL0	Hepatocyte growth factor receptor [OS=Mus musculus]	0	0	Mouse	36.851	9	8	18	8	1379	153.4	7.05	57.59	0	0	308168	256143
K1C10_HUMAN	contaminant protein)	0	1		42.209	22	9	29	8	593	59.5	5.21	93.5	1	1.11584e+06	96912.8	453763
O18879	Glutathione S-transferase A2 [OS=Bos taurus]	0	0	Bovin	64.473	68	13	223	8	223	25.7	8.57	720.44	5	58918.6	3.38538e+06	5.9273e+06
O89051	Integral membrane protein 2B [OS=Mus musculus]	0	0	Mouse	30.417	42	8	50	8	266	30.2	5.3	143.72	0	531279	527944	658675
P00741	Coagulation factor IX [OS=Bos taurus]	0	0	Bovin	44.628	24	8	46	8	462	52	5.88	149.12	0	0	776326	1.20457e+06
P05201	Aspartate aminotransferase, cytoplasmic [OS=Mus musculus]	0	0	Mouse	29.842	25	8	12	8	413	46.2	7.14	37.87	0	1.69986e+06	40855	12673.1
P16045	Galectin-1 [OS=Mus musculus]	0	0	Mouse	32.938	50	8	37	8	135	14.9	5.49	73.87	0	9.44333e+06	90905.5	72512.1
P19879	Mimecan [OS=Bos taurus]	0	0	Bovin	46.114	31	8	91	8	299	34.2	5.62	260.15	0	31758.5	2.57366e+06	2.48433e+06
P27773	Protein disulfide-isomerase A3 [OS=Mus musculus]	0	0	Mouse	30.768	21	8	17	8	505	56.6	6.21	51.54	0	1.22228e+06	0	0
P37141	Glutathione peroxidase 3 [OS=Bos taurus]	0	0	Bovin	44.948	46	8	80	8	226	25.6	7.3	238.84	0	82224.6	1.69872e+06	2.72019e+06
P39054	Dynamin-2 [OS=Mus musculus]	0	0	Mouse	29.937	15	8	12	8	870	98.1	7.43	31.59	0	873803	0	80600.3
P60122	RuvB-like 1 [OS=Mus musculus]	0	0	Mouse	38.393	29	8	11	8	456	50.2	6.42	33.02	0	1.65613e+06	0	0
P61356	60S ribosomal protein L27 [OS=Bos taurus]	0	0	Bovin;Mouse	38.491	52	8	51	8	136	15.8	10.56	97.61	0	2.57032e+07	66501.2	74936.9
P68509	14-3-3 protein eta [OS=Bos taurus]	0	0	Bovin;Mouse	56.572	49	13	58	8	246	28.2	4.89	165.77	0	2.90298e+06	284486	427558
P70355	Gag-Pol polyprotein [OS=Mus musculus]	0	0	Mouse	286.855	24	39	2104	8	1734	193.8	8.97	6355.76	39	1.75557e+08	5.3968e+07	4.88594e+07
Q00493	Carboxypeptidase E [OS=Mus musculus]	0	0	Mouse	36.21	31	8	19	8	476	53.2	5.19	51.97	0	3.97701e+06	190560	156275
Q04447	Creatine kinase B-type [OS=Mus musculus]	0	0	Mouse	51.517	39	8	35	8	381	42.7	5.67	123.04	0	3.17771e+06	47129.7	43376.9
Q0PD65	submitted name: Rab2A [OS=Mus musculus]	0	0	Mouse	44.043	50	8	39	8	212	23.5	6.54	131.78	0	817435	281923	462192
Q1HL32	Structural maintenance of chromosomes protein [OS=Mus musculus]	0	0	Mouse	32.714	10	8	11	8	1217	141.5	7.18	34.72	0	290476	0	0
Q2KIS7	Tetranectin [OS=Bos taurus]	0	0	Bovin	58.905	46	8	44	8	202	22.1	5.64	171.12	0	502839	431882	616610
Q2TBQ3	Guanidinoacetate N-methyltransferase [OS=Bos taurus]	0	0	Bovin	48.611	64	8	25	8	236	26.6	6.09	83.37	0	98563.6	288544	587647
Q32LP0	Fermitin family homolog 3 [OS=Bos taurus]	0	0	Bovin	39.914	20	8	23	8	665	75.7	6.64	70.91	0	32744.2	829339	873680
Q3SZ90	60S ribosomal protein L13a [OS=Bos taurus]	0	0	Bovin	21.347	32	8	58	8	203	23.5	11.11	81.51	0	1.47618e+07	114388	107822
Q3SZF8	Small nuclear ribonucleoprotein Sm D2 [OS=Bos taurus]	0	0	Bovin;Mouse	49.399	50	8	42	8	118	13.5	9.91	145.21	0	5.13897e+06	4342.82	6898.06
Q3T0D5	60S ribosomal protein L30 [OS=Bos taurus]	0	0	Bovin;Mouse	44.937	67	8	71	8	115	12.8	9.63	195.14	0	1.3505e+07	30171.3	34300.6
Q3T0P6	Phosphoglycerate kinase 1 [OS=Bos taurus]	0	0	Bovin	208.607	71	26	544	8	417	44.5	8.27	1621.42	0	0	776888	848239
Q3TFE8	Importin N-terminal domain-containing protein [OS=Mus musculus]	0	0	Mouse	39.832	12	8	40	8	875	97.1	4.78	122.26	0	1.42929e+06	158752	147871
Q3TTT1	Carbonic anhydrase 6 [OS=Mus musculus]	0	0	Mouse	44.362	37	8	53	8	301	34.4	5.36	178.28	0	2.36153e+06	586648	412728
Q3TXS7	26S proteasome non-ATPase regulatory subunit 1 [OS=Mus musculus]	0	0	Mouse	36.368	15	8	20	8	953	105.7	5.39	55.64	0	1.33572e+06	45556.6	59225.9
Q3U6P5	RRM domain-containing protein [OS=Mus musculus]	0	0	Mouse	42.885	25	8	32	8	334	36.9	7.36	94.09	0	4.39064e+06	0	7774.74
Q3UBU0	HATPase_c domain-containing protein [OS=Mus musculus]	0	0	Mouse	32.827	14	10	32	8	802	92.4	4.82	75.61	0	880672	351717	408403
Q3UE92	submitted name: Xaa-Pro aminopeptidase 1 [OS=Mus musculus]	0	0	Mouse	34.936	20	8	9	8	666	74.5	5.83	27.16	0	502253	0	0
Q3UK83	Heterogeneous nuclear ribonucleoprotein A1 [OS=Mus musculus]	0	0	Mouse	36.861	27	8	22	8	373	38.8	9.13	69.08	0	3.30405e+06	10265.2	46796.8
Q3UQL2	COP9 signalosome complex subunit 3 [OS=Mus musculus]	0	0	Mouse	56.039	35	8	19	8	423	47.8	6.65	63.11	0	2.16808e+06	102331	39690.1
Q545K5	submitted name: RNA-binding motif protein 3 [OS=Mus musculus]	0	0	Mouse	50.358	66	8	39	8	153	16.6	7.5	130.01	0	2.92284e+06	73415	72759.8
Q5E958	40S ribosomal protein S8 [OS=Bos taurus]	0	0	Bovin;Mouse	49.951	39	8	108	8	208	24.2	10.32	370.05	0	2.90463e+07	62868.2	65738.3
Q6GT24	Peroxiredoxin-6 [OS=Mus musculus]	0	0	Mouse	47.937	50	10	34	8	224	24.8	6.37	72.58	2	2.72541e+06	252167	388239
Q80UG5	Septin-9 [OS=Mus musculus]	0	0	Mouse	30.609	15	8	19	8	583	65.5	8.9	50.02	0	5.13744e+06	204926	129072
Q8CIF2	10-formyltetrahydrofolate dehydrogenase [OS=Mus musculus]	0	0	Mouse	29.046	11	8	17	8	902	98.7	5.99	42.72	0	50130.2	462685	684200
Q8R1Q8	Cytoplasmic dynein 1 light intermediate chain 1 [OS=Mus musculus]	0	0	Mouse	30.257	19	8	10	8	523	56.6	6.42	30.12	0	946010	0	0
Q8SPP7	Peptidoglycan recognition protein 1 [OS=Bos taurus]	0	0	Bovin	36.251	54	8	28	8	190	21.1	9.5	84.76	0	176299	309225	220738
Q99KJ8	Dynactin subunit 2 [OS=Mus musculus]	0	0	Mouse	35.974	26	8	8	8	402	44.1	5.26	25.45	0	1.00508e+06	41483.3	0
Q9CPX4	Ferritin [OS=Mus musculus]	0	0	Mouse	81.882	74	10	129	8	183	20.8	6	431	0	4.32849e+06	4.71744e+06	6.63954e+06
Q9CXX1	submitted name: Uncharacterized protein [OS=Mus musculus]	0	0	Mouse	39.181	38	8	19	8	295	33.2	5.35	62.58	0	471114	214232	284371
A0A494BAA4	submitted name: NEDD4 family-interacting protein 1 [OS=Mus musculus]	0	0	Mouse	23.913	36	7	17	7	214	24.6	4.75	52.92	0	738003	355043	386323
A1A4T2	submitted name: Alpha glucosidase 2 alpha neutral subunit [OS=Mus musculus]	0	0	Mouse	26.87	10	7	11	7	966	109.3	6.15	26.16	0	672332	243587	359041
A7MBJ5	Cullin-associated NEDD8-dissociated protein 1 [OS=Bos taurus]	0	0	Bovin	35.03	8	7	29	7	1230	136.3	5.78	85.44	0	1.17783e+06	121862	74509
E9QB02	Methionine--tRNA ligase, cytoplasmic [OS=Mus musculus]	0	0	Mouse	37.134	11	7	9	7	910	102.3	6.92	31.83	0	672454	0	0
F6VSK8	submitted name: Integrin alpha-6 [OS=Mus musculus]	0	0	Mouse	26.389	14	7	12	7	667	75	8.62	35.38	0	450598	120693	100784
G3MYZ3	Afamin [OS=Bos taurus]	0	0	Bovin	29.793	17	7	10	7	604	69.5	5.85	26.43	0	101684	579173	116895
G3UYV7	40S ribosomal protein S28 [OS=Mus musculus]	0	0	Mouse	38.785	75	7	61	7	56	6.3	9.96	169.88	0	1.74149e+07	27016.2	40666.7
K3W4Q8	Basigin [OS=Mus musculus]	0	0	Mouse	20.605	35	7	21	7	218	24.1	5.36	58.47	0	2.48589e+06	2.18343e+06	1.67208e+06
O55042	Alpha-synuclein [OS=Mus musculus]	0	0	Mouse	38.031	54	7	15	7	140	14.5	4.77	53.52	0	1.62887e+06	0	0
O77834	Peroxiredoxin-6 [OS=Bos taurus]	0	0	Bovin	49.949	40	9	38	7	224	25.1	6.38	94.66	0	0	268958	384523
P00745	Vitamin K-dependent protein C [OS=Bos taurus]	0	0	Bovin	31.946	20	7	44	7	456	51.4	6.14	119.47	0	0	1.19663e+06	1.41383e+06
P02070	Hemoglobin subunit beta [OS=Bos taurus]	0	0	Bovin	86.243	78	13	2585	7	145	15.9	7.59	8570.87	0	0	1.47277e+06	1.82442e+06
P09055	Integrin beta-1 [OS=Mus musculus]	0	0	Mouse	32.325	12	7	16	7	798	88.2	5.94	45.51	0	1.29048e+06	172921	665743
P13696	Phosphatidylethanolamine-binding protein 1 [OS=Bos taurus]	0	0	Bovin	58.525	72	9	58	7	187	21	7.49	225.37	2	0	847917	1.37869e+06
P16116	Aldo-keto reductase family 1 member B1 [OS=Bos taurus]	0	0	Bovin	55.945	55	12	35	7	315	35.9	6.3	84.87	4	3.03065e+06	886615	888226
P23591	GDP-L-fucose synthase [OS=Mus musculus]	0	0	Mouse	31.691	31	7	12	7	321	35.9	6.74	36.16	0	1.76354e+06	6372.3	28502.5
P35445	Cartilage oligomeric matrix protein [OS=Bos taurus]	0	0	Bovin	43.436	15	8	46	7	756	82.3	4.61	120.28	0	133113	2.07944e+06	2.55395e+06
P45591	Cofilin-2 [OS=Mus musculus]	0	0	Mouse	42.75	55	8	71	7	166	18.7	7.88	225.58	0	3.16154e+06	72138.2	119073
P55264	Adenosine kinase [OS=Mus musculus]	0	0	Mouse	31.402	24	7	25	7	361	40.1	6.21	77.87	0	79179.6	512046	570454
P61226	Ras-related protein Rap-2b [OS=Mus musculus]	0	0	Mouse	66.369	72	12	51	7	183	20.5	4.81	159.99	6	2.86039e+06	543408	944407
P61284	60S ribosomal protein L12 [OS=Bos taurus]	0	0	Bovin	53.988	59	7	149	7	165	17.8	9.42	502.99	0	3.95467e+07	135709	202027
P67984	60S ribosomal protein L22 [OS=Mus musculus]	0	0	Mouse	36.965	68	8	33	7	128	14.8	9.19	91.13	1	6.25914e+06	25171.4	31158.2
P70670	Nascent polypeptide-associated complex subunit alpha, muscle-specific form [OS=Mus musculus]	0	0	Mouse	46.176	3	7	39	7	2187	220.4	9.35	153.3	0	9.8281e+06	0	0
P70699	Lysosomal alpha-glucosidase [OS=Mus musculus]	0	0	Mouse	36.131	12	7	32	7	953	106.2	5.83	99.55	0	1.14911e+06	360983	363476
P81644	Apolipoprotein A-II [OS=Bos taurus]	0	0	Bovin	35.13	66	7	145	7	100	11.2	8.1	459.88	0	2.28792e+06	4.86338e+06	1.88604e+06
P97370	Sodium/potassium-transporting ATPase subunit beta-3 [OS=Mus musculus]	0	0	Mouse	30.031	36	7	24	7	278	31.8	8.51	75.55	0	987786	264640	762009
Q0PD67	submitted name: Rab1A [OS=Mus musculus]	0	0	Mouse	60.373	68	13	59	7	205	22.7	6.21	192.31	6	2.63932e+06	775449	1.04474e+06
Q0VCX1	Complement C1s subcomponent [OS=Bos taurus]	0	0	Bovin	30.011	13	7	23	7	689	76.6	5.08	68.15	0	107373	550845	966961
Q1XID4	Renin receptor [OS=Mus musculus]	0	0	Mouse	44.816	29	7	35	7	350	39.1	5.54	121.66	0	3.31193e+06	191710	248446
Q27967	Secreted phosphoprotein 24 [OS=Bos taurus]	0	0	Bovin	36.773	41	7	41	7	203	23.1	8.09	129.68	0	24817.9	1.31067e+06	819977
Q28035	Glutathione S-transferase A1 [OS=Bos taurus]	0	0	Bovin	47.923	66	12	192	7	222	25.4	8.57	624.97	0	18621.6	1.91989e+06	3.20825e+06
Q2KJD0	Tubulin beta-5 chain [OS=Bos taurus]	0	0	Bovin;Mouse	225.162	62	23	580	7	444	49.6	4.89	1888.49	21	4.68284e+07	3.13568e+06	2.66501e+06
Q3SZD7	Carbonyl reductase [NADPH] 1 [OS=Bos taurus]	0	0	Bovin	24.275	40	8	16	7	277	30.5	8.24	38.96	1	0	224759	324638
Q3T0S6	60S ribosomal protein L8 [OS=Bos taurus]	0	0	Bovin;Mouse	28.76	27	7	44	7	257	28	11.03	116.16	0	1.63801e+07	171251	164250
Q3T0V4	40S ribosomal protein S11 [OS=Bos taurus]	0	0	Bovin;Mouse	29.163	42	7	33	7	158	18.4	10.3	66.67	0	1.33001e+07	64345.6	105486
Q3U0D7	ADP-ribosylation factor 6 [OS=Mus musculus]	0	0	Mouse	24.975	51	7	14	7	175	20.1	8.95	38.02	0	717144	194862	281573
Q3U1J4	DNA damage-binding protein 1 [OS=Mus musculus]	0	0	Mouse	34.383	11	7	13	7	1140	126.8	5.26	37.16	0	353331	0	0
Q3U5V3	26S proteasome regulatory subunit 7 [OS=Mus musculus]	0	0	Mouse	27.391	24	7	19	7	433	48.7	5.67	61.1	0	980415	72015.9	41920.2
Q3U630	Threonine--tRNA ligase [OS=Mus musculus]	0	0	Mouse	28.146	15	8	18	7	722	83.3	7.47	55.48	0	1.08448e+06	98966.8	42294.7
Q3UH60	Disco-interacting protein 2 homolog B [OS=Mus musculus]	0	0	Mouse	22.284	6	7	7	7	1574	171	8.09	21	0	575069	54546.5	141468
Q3UXI9	DZF domain-containing protein [OS=Mus musculus]	0	0	Mouse	33.578	29	7	12	7	390	43	5.14	36.81	0	2.48444e+06	42790.1	62312
Q3ZCJ2	Aldo-keto reductase family 1 member A1 [OS=Bos taurus]	0	0	Bovin	87.675	56	13	53	7	325	36.6	7.27	167.03	7	484718	1.59845e+06	1.95278e+06
Q5DQJ3	F-actin-capping protein subunit alpha [OS=Mus musculus]	0	0	Mouse	37.622	50	8	26	7	286	32.9	5.85	81.03	1	7.57322e+06	408506	459339
Q5E9B1	L-lactate dehydrogenase B chain [OS=Bos taurus]	0	0	Bovin	109.459	64	17	189	7	334	36.7	6.44	540.04	0	0	1.45598e+06	1.36124e+06
Q5E9E3	Complement C1q subcomponent subunit A [OS=Bos taurus]	0	0	Bovin	41.621	36	7	81	7	244	25.8	8.94	251.61	0	124220	1.70417e+06	2.28532e+06
Q5E9Z2	Hyaluronan-binding protein 2 [OS=Bos taurus]	0	0	Bovin	30.671	16	7	22	7	558	62.4	6.76	53.11	0	0	561957	697568
Q8C2E1	submitted name: Uncharacterized protein [OS=Mus musculus]	0	0	Mouse	35.858	15	7	14	7	589	65.3	5.11	36.74	0	968671	84296.7	116002
Q8C2E7	WASH complex subunit 5 [OS=Mus musculus]	0	0	Mouse	19.557	9	7	7	7	1159	134	7.12	18.44	0	329724	0	0
Q8K3G7	Reticulon [OS=Mus musculus]	0	0	Mouse	29.19	31	7	16	7	357	38.5	4.78	46.32	0	3.13328e+06	34665.3	12594.6
Q8K4Z5	Splicing factor 3A subunit 1 [OS=Mus musculus]	0	0	Mouse	23.872	14	7	9	7	791	88.5	5.22	27.29	0	396436	0	0
Q8VC94	60S ribosomal protein L11 [OS=Mus musculus]	0	0	Mouse	33.102	52	7	49	7	167	19	9.8	142.94	0	1.29745e+07	79665.5	125782
Q8VHN8	Tudor-interacting repair regulator protein [OS=Mus musculus]	0	0	Mouse	25.601	45	7	9	7	211	23.4	9.26	25.32	0	1.44474e+06	80329.2	114185
Q91YP3	Deoxyribose-phosphate aldolase [OS=Mus musculus]	0	0	Mouse	41.563	39	7	11	7	318	35	8.72	47	0	1.89625e+06	21496.5	0
Q95122	Monocyte differentiation antigen CD14 [OS=Bos taurus]	0	0	Bovin	31.198	36	7	14	7	373	39.6	5.57	45.65	0	0	144331	700467
Q99PV0	Pre-mRNA-processing-splicing factor 8 [OS=Mus musculus]	0	0	Mouse	17.544	4	7	7	7	2335	273.4	8.84	20.38	0	228177	127284	179541
Q9CWJ9	Bifunctional purine biosynthesis protein ATIC [OS=Mus musculus]	0	0	Mouse	47.303	26	11	25	7	592	64.2	6.76	74.97	3	1.78108e+06	270229	259497
Q9CY64	Biliverdin reductase A [OS=Mus musculus]	0	0	Mouse	24.739	34	7	9	7	295	33.5	7.02	25.7	0	1.06874e+06	150496	109352
Q9D0I9	Arginine--tRNA ligase, cytoplasmic [OS=Mus musculus]	0	0	Mouse	27.457	14	7	10	7	660	75.6	7.55	33.43	0	626265	0	11549.1
Q9D1M4	Eukaryotic translation elongation factor 1 epsilon-1 [OS=Mus musculus]	0	0	Mouse	30.355	56	7	15	7	174	19.8	8.59	46.22	0	1.36938e+06	4619.31	5115.85
Q9D554	Splicing factor 3A subunit 3 [OS=Mus musculus]	0	0	Mouse	22.967	22	7	9	7	501	58.8	5.34	25.77	0	1.16599e+06	0	0
Q9DCL9	Bifunctional phosphoribosylaminoimidazole carboxylase/phosphoribosylaminoimidazole succinocarboxamide synthetase [OS=Mus musculus]	0	0	Mouse	31.013	28	7	14	7	425	47	7.23	41.94	0	1.71071e+06	64301.2	98187.7
Q9EPL8	Importin-7 [OS=Mus musculus]	0	0	Mouse	23.195	8	7	9	7	1038	119.4	4.82	24	0	650200	0	0
Q9JJI8	60S ribosomal protein L38 [OS=Mus musculus]	0	0	Mouse	25.679	53	7	37	7	70	8.2	10.1	91	0	6.36946e+06	21158	15368.9
Q9QY73	Transmembrane protein 59 [OS=Mus musculus]	0	0	Mouse	54.193	30	7	100	7	323	36.3	4.87	282.27	0	7.67326e+06	2.52169e+06	2.81715e+06
Q9R045	Angiopoietin-related protein 2 [OS=Mus musculus]	0	0	Mouse	39.994	18	7	20	7	493	57.1	7.75	70.35	0	1.04052e+06	370504	479281
Q9R0E1	Multifunctional procollagen lysine hydroxylase and glycosyltransferase LH3 [OS=Mus musculus]	0	0	Mouse	33.395	13	7	14	7	741	84.9	6.23	41.4	0	1.08753e+06	237895	134614
Q9XSG3	Isocitrate dehydrogenase [NADP] cytoplasmic [OS=Bos taurus]	0	0	Bovin	88.175	46	18	70	7	414	46.8	6.55	175.13	14	820011	1.35244e+06	1.12983e+06
A0A0A0MQA5	Tubulin alpha chain [OS=Mus musculus]	0	0	Mouse	164.357	59	19	415	6	477	52.9	5.19	1348.12	0	1.32115e+07	2.37856e+06	3.25744e+06
A0A0N4SV32	submitted name: Plasminogen activator inhibitor 1 RNA-binding protein [OS=Mus musculus]	0	0	Mouse	27.416	24	6	51	6	362	39.6	8.47	182.46	0	2.13515e+06	77507.5	161894
A0A1B0GSU0	Aldehyde dehydrogenase family 16 member A1 [OS=Mus musculus]	0	0	Mouse	36.047	12	8	19	6	802	84.7	6.32	57.04	2	802954	53344.9	158964
A0A1L1SQA8	40S ribosomal protein S25 [OS=Mus musculus]	0	0	Mouse	21.118	55	6	113	6	93	10.3	9.99	257.61	0	4.77011e+07	313764	243887
A0A1L1SRE8	submitted name: Low-density lipoprotein receptor [OS=Mus musculus]	0	0	Mouse	26.839	12	6	24	6	810	89.4	4.98	82.3	0	714990	325367	247094
A5PJV3	Probable imidazolonepropionase [OS=Bos taurus]	0	0	Bovin	20.808	21	6	10	6	426	46.7	6.43	29.26	0	33094.1	256782	193992
D3Z191	submitted name: Transmembrane protein 106B [OS=Mus musculus]	0	0	Mouse	28.377	51	6	20	6	185	20.7	8.56	59.16	0	4.20694e+06	717685	268602
E9Q1G8	Septin [OS=Mus musculus]	0	0	Mouse	26.571	19	6	11	6	437	50.6	8.57	34.7	0	1.60609e+06	171214	106809
F1N2K1	Prenylcysteine oxidase 1 [OS=Bos taurus]	0	0	Bovin	22.436	14	6	10	6	508	56.7	6.38	27.64	0	28505	550589	593572
G5E850	submitted name: Cytochrome b5 [OS=Mus musculus]	0	0	Mouse	37.963	65	6	25	6	98	11.1	5.3	68.5	0	3.89107e+06	55887.9	84019.1
H7BX95	Serine/arginine-rich splicing factor 1 [OS=Mus musculus]	0	0	Mouse	18.078	29	6	16	6	253	28.3	10.08	40.54	0	3.92353e+06	28538.4	42485.9
P01045	Kininogen-2 [OS=Bos taurus]	0	0	Bovin	17.1	10	6	29	6	619	68.7	6.57	58.48	0	44485.9	3.47915e+06	1.56529e+06
P08030	Adenine phosphoribosyltransferase [OS=Mus musculus]	0	0	Mouse	28.501	52	7	18	6	180	19.7	6.79	45.42	1	1.38303e+06	225522	380801
P08037	Beta-1,4-galactosyltransferase 1 [OS=Bos taurus]	0	0	Bovin	22.622	18	6	28	6	402	44.8	9.31	61.96	0	135744	1.15884e+06	1.014e+06
P10605	Cathepsin B [OS=Mus musculus]	0	0	Mouse	25.34	23	6	24	6	339	37.3	5.91	84.87	0	594060	279782	405991
P11031	Activated RNA polymerase II transcriptional coactivator p15 [OS=Mus musculus]	0	0	Mouse	37.728	41	6	13	6	127	14.4	9.6	40.76	0	1.6465e+06	151999	184073
P18760	Cofilin-1 [OS=Mus musculus]	0	0	Mouse	79.501	62	12	195	6	166	18.5	8.09	738.98	5	3.12091e+07	610361	855327
P18902	Retinol-binding protein 4 [OS=Bos taurus]	0	0	Bovin	31.735	44	6	45	6	183	21.1	5.68	150.35	0	25517.6	1.06453e+06	211802
P22226	Cathelicidin-1 [OS=Bos taurus]	0	0	Bovin	36.232	46	6	34	6	155	17.6	7.65	134.62	0	38628	830188	486023
P35585	AP-1 complex subunit mu-1 [OS=Mus musculus]	0	0	Mouse	22.803	25	6	7	6	423	48.5	7.3	17.15	0	1.06799e+06	78714.7	15977.5
P35802	Neuronal membrane glycoprotein M6-a [OS=Mus musculus]	0	0	Mouse	23.913	13	6	26	6	278	31.1	5.27	64.99	0	1.6484e+06	628110	886269
P40124	Adenylyl cyclase-associated protein 1 [OS=Mus musculus]	0	0	Mouse	81.718	36	14	53	6	474	51.5	7.52	170.48	0	1.11016e+06	0	19475.2
P50227	Sulfotransferase 1A1 [OS=Bos taurus]	0	0	Bovin	37.228	27	7	42	6	295	34.2	7.01	129.89	0	0	774044	984433
P50580	Proliferation-associated protein 2G4 [OS=Mus musculus]	0	0	Mouse	24.392	22	6	14	6	394	43.7	6.86	41.79	0	1.49946e+06	150324	104825
P54071	Isocitrate dehydrogenase [NADP], mitochondrial [OS=Mus musculus]	0	0	Mouse	33.265	20	7	17	6	452	50.9	8.69	45.44	0	1.06485e+06	14094	16016.8
P61164	Alpha-centractin [OS=Mus musculus]	0	0	Mouse	79.556	51	14	37	6	376	42.6	6.64	130.25	8	5.20146e+06	115956	83101.2
P62843	40S ribosomal protein S15 [OS=Mus musculus]	0	0	Mouse	69.846	65	6	42	6	145	17	10.39	157.84	0	3.02373e+06	187574	182051
P62871	Guanine nucleotide-binding protein G(I)/G(S)/G(T) subunit beta-1 [OS=Bos taurus]	0	0	Bovin;Mouse	61.347	51	10	59	6	340	37.4	6	190.64	0	122299	727888	898740
P62911	60S ribosomal protein L32 [OS=Mus musculus]	0	0	Mouse	19.387	37	6	15	6	135	15.9	11.33	35.88	0	8.38742e+06	4889.17	0
P84096	Rho-related GTP-binding protein RhoG [OS=Mus musculus]	0	0	Mouse	41.808	47	7	41	6	191	21.3	8.12	133.08	1	2.12887e+06	380767	364309
P97384	Annexin A11 [OS=Mus musculus]	0	0	Mouse	17.96	14	6	14	6	503	54	7.66	33.54	0	1.19972e+06	77245.7	124634
Q05718	Insulin-like growth factor-binding protein 6 [OS=Bos taurus]	0	0	Bovin	21.118	30	6	20	6	237	25	8.31	53.78	0	29584.2	135703	117135
Q1KYL8	submitted name: Gag polyprotein pr65 [OS=Mus musculus]	0	0	Mouse	305.808	63	37	2539	6	537	60.5	8.03	8052.27	0	6.69546e+07	2.95828e+07	3.05103e+07
Q27975	Heat shock 70 kDa protein 1A [OS=Bos taurus]	0	0	Bovin	46.46	20	10	198	6	641	70.2	5.92	580.41	0	0	754154	1.22469e+06
Q2KJ93	Cell division control protein 42 homolog [OS=Bos taurus]	0	0	Bovin;Mouse	29.814	53	7	42	6	191	21.2	6.55	112.89	0	739206	332843	193083
Q2KJH9	4-trimethylaminobutyraldehyde dehydrogenase [OS=Bos taurus]	0	0	Bovin	26.633	20	6	14	6	494	53.9	6.07	40.43	0	454235	656200	747444
Q2TA46	Ubiquitin-like protein 3 [OS=Bos taurus]	0	0	Bovin	34.409	62	6	41	6	117	13.1	6.77	95.31	0	1.93808e+06	538148	601237
Q3SWW8	Thrombospondin-4 [OS=Bos taurus]	0	0	Bovin	40.586	11	8	40	6	961	105.9	4.68	122.03	2	164862	1.30646e+06	2.23211e+06
Q3T0Z7	Dihydropteridine reductase [OS=Bos taurus]	0	0	Bovin	38.866	54	8	22	6	242	25.5	7.37	69.08	0	0	355294	418048
Q3T178	Vacuolar protein sorting-associated protein 28 homolog [OS=Bos taurus]	0	0	Bovin	31.575	29	6	21	6	221	25.5	5.54	77.21	0	162110	180079	347096
Q3TCS0	Prolyl endopeptidase [OS=Mus musculus]	0	0	Mouse	28.544	11	6	10	6	710	80.6	5.67	30.91	0	350224	9801.23	59558.2
Q3TKC2	AAA domain-containing protein [OS=Mus musculus]	0	0	Mouse	22.481	16	6	10	6	442	49.5	5.11	28.49	0	1.23778e+06	90171.3	25345.4
Q3TML0	Protein disulfide-isomerase A6 [OS=Mus musculus]	0	0	Mouse	23.077	26	6	8	6	445	48.7	5.19	25.81	0	1.26085e+06	54176.3	0
Q3TW96	UDP-N-acetylhexosamine pyrophosphorylase-like protein 1 [OS=Mus musculus]	0	0	Mouse	20.325	14	6	14	6	507	56.6	5.43	35.66	0	1.39642e+06	80686.1	12650
Q3UF03	MRH domain-containing protein [OS=Mus musculus]	0	0	Mouse	32.065	35	6	16	6	278	31.2	5.39	51.27	0	1.97926e+06	275532	153272
Q3UF82	Mitogen-activated protein kinase [OS=Mus musculus]	0	0	Mouse	28.288	30	8	12	6	352	40.6	6.84	29.04	1	1.39515e+06	252907	108162
Q3UJK5	Ornithine aminotransferase [OS=Mus musculus]	0	0	Mouse	27.123	18	6	8	6	439	48.4	6.62	26.16	0	1.30192e+06	29396.5	27141.4
Q3ULG5	DNA replication licensing factor MCM6 [OS=Mus musculus]	0	0	Mouse	22.831	10	6	10	6	794	89.7	5.9	28.36	0	619619	716791	446834
Q3UQM7	submitted name: Uncharacterized protein [OS=Mus musculus]	0	0	Mouse	36.042	15	6	65	6	512	55.8	7.9	201.41	0	3.28729e+06	1.22352e+06	976528
Q3UUX9	Rab GDP dissociation inhibitor [OS=Mus musculus]	0	0	Mouse	68.229	36	13	40	6	445	50.5	6.47	132	6	2.78704e+06	562805	410737
Q571F9	submitted name: MKIAA4115 protein [OS=Mus musculus]	0	0	Mouse	30.242	22	6	14	6	505	56.1	6.46	35.74	0	910549	12838.6	0
Q5EAD6	60S ribosomal protein L15 [OS=Bos taurus]	0	0	Bovin;Mouse	41.152	28	6	85	6	204	24.1	11.62	218.29	0	1.57856e+07	23687.2	12577.7
Q5M9N5	60S ribosomal protein L28 [OS=Mus musculus]	0	0	Mouse	25.047	30	6	63	6	137	15.7	12.02	170.5	0	1.27111e+07	55394.8	17074.6
Q61768	Kinesin-1 heavy chain [OS=Mus musculus]	0	0	Mouse	25.716	10	6	8	6	963	109.5	6.44	27.41	0	285247	0	0
Q63961	Endoglin [OS=Mus musculus]	0	0	Mouse	36.271	15	6	23	6	653	70	6.2	68.17	0	1.25422e+06	404337	538857
Q641N9	Importin subunit alpha [OS=Mus musculus]	0	0	Mouse	32.261	28	6	12	6	441	47.9	5.39	41.02	0	753749	0	0
Q6A0C9	AP-2 complex subunit mu [OS=Mus musculus]	0	0	Mouse	24.25	16	6	6	6	436	49.6	9.54	15.4	0	1.22248e+06	14976.6	9128.31
Q6P5F9	Exportin-1 [OS=Mus musculus]	0	0	Mouse	22.46	8	6	9	6	1071	123	6.07	27.26	0	423612	0	0
Q8BYA0	Tubulin-specific chaperone D [OS=Mus musculus]	0	0	Mouse	19.789	6	6	8	6	1196	133.2	6.51	19.13	0	264622	0	0
Q8CC13	AP complex subunit beta [OS=Mus musculus]	0	0	Mouse	86.064	20	11	33	6	953	104.9	5.06	110.83	0	828113	0	0
Q8R0J7	Vacuolar protein sorting-associated protein 37B [OS=Mus musculus]	0	0	Mouse	28.859	35	6	14	6	285	31	7.05	50.31	0	585008	135939	172726
Q8R509	submitted name: Polypirimidine tract binding protein [OS=Mus musculus]	0	0	Mouse	37.209	21	6	11	6	528	56.7	9.17	36.03	0	980804	0	0
Q8VIB3	Type 2 lactosamine alpha-2,3-sialyltransferase [OS=Mus musculus]	0	0	Mouse	27.475	21	6	15	6	329	37.8	9.16	41.6	0	1.30227e+06	217546	179589
Q9CX56	26S proteasome non-ATPase regulatory subunit 8 [OS=Mus musculus]	0	0	Mouse	27.656	27	6	19	6	353	39.9	9.58	54.73	0	5.70451e+06	48461.8	59254.6
Q9D1Y3	submitted name: Uncharacterized protein [OS=Mus musculus]	0	0	Mouse	61.074	39	6	368	6	113	12.8	9.25	1150.34	0	1.7625e+07	9.80788e+06	1.50771e+07
Q9DBZ5	Eukaryotic translation initiation factor 3 subunit K [OS=Mus musculus]	0	0	Mouse	38.337	26	6	16	6	218	25.1	4.93	61.88	0	2.88837e+06	39888.9	55966.1
Q9DC51	Guanine nucleotide-binding protein G(i) subunit alpha-3 [OS=Mus musculus]	0	0	Mouse	62.298	36	11	60	6	354	40.5	5.69	181.88	0	857817	268275	290058
Q9DCS1	Transmembrane protein 176A [OS=Mus musculus]	0	0	Mouse	33.655	37	6	76	6	244	26.6	7.72	248.48	0	1.44382e+06	812516	1.18074e+06
Q9ER72	Cysteine--tRNA ligase, cytoplasmic [OS=Mus musculus]	0	0	Mouse	32.696	12	6	14	6	831	94.8	6.76	48.87	0	766386	0	0
Q9N0V4	Glutathione S-transferase Mu 1 [OS=Bos taurus]	0	0	Bovin	43.497	42	8	32	6	218	25.6	7.39	93.17	0	0	469144	862328
Q9QYJ0	DnaJ homolog subfamily A member 2 [OS=Mus musculus]	0	0	Mouse	35.31	28	6	10	6	412	45.7	6.48	40.02	0	185914	292234	133652
A0A0A0MQM0	Eukaryotic translation initiation factor 5A [OS=Mus musculus]	0	0	Mouse	49.065	40	7	29	5	149	16.3	5	111.91	2	3.7724e+06	123870	147442
A0A0N4SVY3	submitted name: PILR alpha-associated neural protein [OS=Mus musculus]	0	0	Mouse	36.635	21	5	41	5	272	29.1	8.72	123.31	0	2.74069e+06	829656	1.13487e+06
A0A0R4J0R1	submitted name: Vesicle-associated membrane protein 8 [OS=Mus musculus]	0	0	Mouse	22.933	44	5	31	5	101	11.4	8.19	83.01	0	7.13485e+06	1.97976e+06	2.42291e+06
A0A1W2P6F6	submitted name: Myosin light polypeptide 6 [OS=Mus musculus]	0	0	Mouse	25.422	40	5	25	5	152	17	4.5	74.47	0	3.68263e+06	2.42742e+06	2.0013e+06
A0A7G9TMG4	submitted name: Gag [OS=Mus musculus musculus]	0	0	Mouse	22.84	12	5	15	5	586	65.3	8.75	52.32	0	149623	240526	364391
A2A7Z4	Transcription factor BTF3 [OS=Mus musculus]	0	0	Mouse	21.096	68	5	8	5	158	17.3	6.35	17.18	0	963715	0	0
A2APX3	submitted name: Cystatin-C [OS=Mus musculus]	0	0	Mouse	23.437	52	5	40	5	102	11.1	8.18	94.48	0	8.0028e+06	109802	37650.8
A2AQ07	Tubulin beta-1 chain [OS=Mus musculus]	0	0	Mouse	55.731	23	9	62	5	451	50.4	5.07	174.54	0	3.3019e+06	644014	874834
A2ASQ1	Agrin [OS=Mus musculus]	0	0	Mouse	19.341	3	5	5	5	1950	207.4	6.32	14.88	0	446590	0	0
A3KMV5	Ubiquitin-like modifier-activating enzyme 1 [OS=Bos taurus]	0	0	Bovin	65.907	19	13	37	5	1058	117.8	5.77	115.84	0	0	236301	288134
A4FUI2	Small nuclear ribonucleoprotein E [OS=Bos taurus]	0	0	Bovin;Mouse	35.119	70	5	25	5	92	10.8	9.44	77.18	0	4.72499e+06	0	0
A7YY28	Putative protein-lysine deacylase ABHD14B [OS=Bos taurus]	0	0	Bovin	20.164	30	5	17	5	210	22.4	6.52	41.43	0	112007	489828	909406
D3YVI6	submitted name: COP9 signalosome complex subunit 7a [OS=Mus musculus]	0	0	Mouse	25.918	39	5	12	5	176	19.5	5.38	43.64	0	1.57689e+06	24778	28168.5
D3YZ61	submitted name: Complement C1q tumor necrosis factor-related protein 3 [OS=Mus musculus]	0	0	Mouse	11.689	11	5	26	5	319	35	7.61	70.84	0	9324.18	529486	266624
E9QKR0	submitted name: Guanine nucleotide-binding protein G(I)/G(S)/G(T) subunit beta-2 [OS=Mus musculus]	0	0	Mouse	61.857	41	10	55	5	382	41.4	6.6	173.56	4	9.40978e+06	2.13182e+06	2.07691e+06
O02659	Mannose-binding protein C [OS=Bos taurus]	0	0	Bovin	16.421	20	5	10	5	249	26.5	5.2	26.38	0	0	395947	247146
O35405	5'-3' exonuclease PLD3 [OS=Mus musculus]	0	0	Mouse	27.978	17	5	12	5	488	54.4	6.52	39.05	0	387411	420305	591488
O35685	Nuclear migration protein nudC [OS=Mus musculus]	0	0	Mouse	25.976	18	5	12	5	332	38.3	5.26	33.64	0	1.84691e+06	20185.3	0
O35864	COP9 signalosome complex subunit 5 [OS=Mus musculus]	0	0	Mouse	23.913	19	5	7	5	334	37.5	6.54	21.44	0	1.25734e+06	58511.7	60369.2
O55234	Proteasome subunit beta type-5 [OS=Mus musculus]	0	0	Mouse	67.847	46	13	63	5	264	28.5	7.02	196.52	9	6.06765e+06	102673	81928.2
O89079	Coatomer subunit epsilon [OS=Mus musculus]	0	0	Mouse	19.228	38	5	6	5	308	34.5	5.06	15.43	0	1.053e+06	0	0
O97764	Zeta-crystallin [OS=Bos taurus]	0	0	Bovin	19.018	23	5	9	5	330	35.4	8.22	27.66	0	125863	250707	297558
P00435	Glutathione peroxidase 1 [OS=Bos taurus]	0	0	Bovin	24.767	35	5	10	5	205	22.6	7.18	30.96	0	15702.2	123513	150542
P01267	Thyroglobulin [OS=Bos taurus]	0	0	Bovin	25.635	3	5	10	5	2769	303	5.67	30.52	0	0	114282	231178
P08228	Superoxide dismutase [Cu-Zn] [OS=Mus musculus]	0	0	Mouse	24.718	32	5	10	5	154	15.9	6.51	28.7	0	2.94632e+06	180840	274779
P09528	Ferritin heavy chain [OS=Mus musculus]	0	0	Mouse	32.509	46	8	41	5	182	21.1	5.88	79.6	0	194564	215807	154452
P11440	Cyclin-dependent kinase 1 [OS=Mus musculus]	0	0	Mouse	28.463	29	7	10	5	297	34.1	8.43	21.57	2	2.61729e+06	237417	191309
P12260	Coagulation factor XIII A chain [OS=Bos taurus]	0	0	Bovin	18.223	32	5	20	5	198	22.7	6.35	51.2	0	94291.5	1.11221e+06	1.71828e+06
P12378	UDP-glucose 6-dehydrogenase [OS=Bos taurus]	0	0	Bovin	20.403	16	5	14	5	494	55.1	7.58	37.4	0	0	382531	361512
P13605	Fibromodulin [OS=Bos taurus]	0	0	Bovin	31.966	19	5	42	5	376	43	5.9	123.02	0	0	2.16943e+06	3.01748e+06
P17426	AP-2 complex subunit alpha-1 [OS=Mus musculus]	0	0	Mouse	30.647	13	9	19	5	977	107.6	7.03	52.8	3	1.54603e+06	18269.4	39060.2
P40240	CD9 antigen [OS=Mus musculus]	0	0	Mouse	31.719	31	5	52	5	226	25.2	7.23	172.17	0	4.11876e+06	722306	1.24977e+06
P50518	V-type proton ATPase subunit E 1 [OS=Mus musculus]	0	0	Mouse	30.021	36	5	28	5	226	26.1	8.43	98.75	0	3.47765e+06	177453	218670
P54149	Mitochondrial peptide methionine sulfoxide reductase [OS=Bos taurus]	0	0	Bovin	17.005	27	5	8	5	233	25.8	7.58	15.76	0	0	191234	286215
P59708	Splicing factor 3B subunit 6 [OS=Mus musculus]	0	0	Mouse	22.707	43	5	10	5	125	14.6	9.38	32.71	0	1.7028e+06	0	4224.82
P62962	Profilin-1 [OS=Mus musculus]	0	0	Mouse	92.879	77	12	307	5	140	14.9	8.28	850.52	11	2.2321e+07	4.26554e+06	5.35898e+06
P70280	Vesicle-associated membrane protein 7 [OS=Mus musculus]	0	0	Mouse	17.558	30	5	10	5	220	25	8.6	22.04	0	441203	254612	210133
P80109	Phosphatidylinositol-glycan-specific phospholipase D [OS=Bos taurus]	0	0	Bovin	16.989	9	5	14	5	839	92.5	6.65	41.82	0	0	667304	882473
P80425	Fatty acid-binding protein, liver [OS=Bos taurus]	0	0	Bovin	17.414	43	5	6	5	127	14.2	8.07	15.63	0	0	283598	250453
Q0PD34	submitted name: Rab22A [OS=Mus musculus]	0	0	Mouse	21.371	41	5	11	5	194	21.8	8.15	34.92	0	395799	47850.5	164084
Q0VD19	Sphingomyelin phosphodiesterase [OS=Bos taurus]	0	0	Bovin	16.044	11	5	10	5	625	69.3	6.6	22.04	0	0	375907	528548
Q0VG47	submitted name: Heterogeneous nuclear ribonucleoprotein A3 [OS=Mus musculus]	0	0	Mouse	18.004	20	5	12	5	357	37.1	8.31	34.71	0	2.56144e+06	0	14243.4
Q17QH6	Collectin-11 [OS=Bos taurus]	0	0	Bovin	24.068	34	5	22	5	267	28.3	5.74	76.91	0	0	596567	741132
Q1JP75	L-xylulose reductase [OS=Bos taurus]	0	0	Bovin	28.118	27	5	24	5	244	25.6	7.9	97.52	0	173583	420666	543237
Q2HJ33	Obg-like ATPase 1 [OS=Bos taurus]	0	0	Bovin	19.017	18	5	20	5	396	44.7	7.81	59.26	0	1.33836e+06	201658	266331
Q2HJF4	Phenazine biosynthesis-like domain-containing protein [OS=Bos taurus]	0	0	Bovin	21.714	33	5	7	5	288	31.9	6.8	25.77	0	0	110343	271027
Q2KJF1	Alpha-1B-glycoprotein [OS=Bos taurus]	0	0	Bovin	23.589	18	5	19	5	503	53.5	5.43	55.88	0	3.19739e+06	2.88192e+06	1.90648e+06
Q2NL22	Eukaryotic initiation factor 4A-III [OS=Bos taurus]	0	0	Bovin	29.713	18	6	19	5	411	46.8	6.73	60.48	0	760756	3889.49	26030
Q2TBI0	Lipopolysaccharide-binding protein [OS=Bos taurus]	0	0	Bovin	23.759	17	5	9	5	481	53.7	7.09	32.64	0	0	240615	283768
Q32KY0	Apolipoprotein D [OS=Bos taurus]	0	0	Bovin	22.063	28	5	33	5	189	21.4	4.84	105.82	0	443921	911961	708202
Q3T035	Actin-related protein 2/3 complex subunit 3 [OS=Bos taurus]	0	0	Bovin	27.767	25	5	26	5	178	20.5	8.59	88.77	0	3.85631e+06	105639	133941
Q3T0A3	Complement factor D [OS=Bos taurus]	0	0	Bovin	27.194	25	5	18	5	259	27.9	7.71	53.76	0	0	269947	267350
Q3T0C7	Stathmin [OS=Bos taurus]	0	0	Bovin	11.993	36	5	13	5	149	17.3	5.97	33.88	0	1.58689e+06	18105.5	8114.2
Q3T0S5	Fructose-bisphosphate aldolase B [OS=Bos taurus]	0	0	Bovin	31.19	22	6	40	5	364	39.5	8.46	94.44	0	0	471710	573595
Q3TCL2	Aldo_ket_red domain-containing protein [OS=Mus musculus]	0	0	Mouse	37.738	28	8	34	5	310	35	7.43	82.02	0	6.24093e+06	130955	78093.2
Q3TDF8	Eukaryotic peptide chain release factor subunit 1 [OS=Mus musculus]	0	0	Mouse	17.729	13	5	6	5	437	49	5.71	16.54	0	2.04173e+06	0	0
Q3TIT3	submitted name: Uncharacterized protein [OS=Mus musculus]	0	0	Mouse	48.785	28	12	23	5	534	60.6	7.09	54.55	4	1.09863e+06	145433	178987
Q3TJY2	submitted name: WD repeat domain 1 [OS=Mus musculus]	0	0	Mouse	49.901	30	13	113	5	606	66.4	6.6	225.16	6	2.28136e+06	621966	737947
Q3TPF5	Methyltransf_25 domain-containing protein [OS=Mus musculus]	0	0	Mouse	22.489	19	5	11	5	345	39.3	5.58	35.4	0	3.18815e+06	59657.5	67322.4
Q3TRH8	F-actin-capping protein subunit beta [OS=Mus musculus]	0	0	Mouse	20.82	25	5	10	5	260	29.2	6.57	30.54	0	2.63752e+06	76012.1	83365.9
Q3U055	Procollagen-lysine 5-dioxygenase [OS=Mus musculus]	0	0	Mouse	17.883	9	5	7	5	758	86.8	6.8	18.55	0	471267	105664	206982
Q3U4U6	T-complex protein 1 subunit gamma [OS=Mus musculus]	0	0	Mouse	168.631	63	33	158	5	545	60.6	6.7	406.91	26	1.75883e+07	68727.8	0
Q3U6X7	Protein kinase domain-containing protein [OS=Mus musculus]	0	0	Mouse	26.971	33	7	12	5	298	33.9	8.68	29.75	0	1.22626e+06	17482.6	22068.5
Q3U861	V-type proton ATPase subunit D [OS=Mus musculus]	0	0	Mouse	21.035	34	5	7	5	247	28.4	9.45	21.27	0	886903	37425.7	41462.1
Q3U955	submitted name: Uncharacterized protein [OS=Mus musculus]	0	0	Mouse	24.79	20	5	12	5	452	50.4	9.54	39.03	0	1.62104e+06	0	0
Q3U9P7	Succinyl-CoA:3-ketoacid-coenzyme A transferase [OS=Mus musculus]	0	0	Mouse	22.888	12	5	13	5	520	56	8.53	34.79	0	700284	0	4003.6
Q3U9V1	STI1 domain-containing protein [OS=Mus musculus]	0	0	Mouse	16.942	13	5	21	5	371	41.6	5.39	61.67	0	3.20414e+06	283534	284099
Q3UGR6	Platelet-activating factor acetylhydrolase IB subunit alpha [OS=Mus musculus]	0	0	Mouse	17.554	17	5	9	5	410	46.7	7.21	27.4	0	1.2848e+06	214151	177546
Q3UJS2	submitted name: Uncharacterized protein [OS=Mus musculus]	0	0	Mouse	25.457	28	5	9	5	327	34.4	10.3	22.22	0	1.21407e+06	0	0
Q3UMB9	WASH complex subunit 4 [OS=Mus musculus]	0	0	Mouse	12.693	6	5	6	5	1173	136.3	7.37	14.37	0	120401	2.49725e+06	0
Q3UW40	TRASH domain-containing protein [OS=Mus musculus]	0	0	Mouse	24.736	25	5	29	5	160	18.2	11.05	79.41	0	9.30809e+06	62374.2	11982.8
Q3UWG5	Tetraspanin [OS=Mus musculus]	0	0	Mouse	58.305	32	5	154	5	236	25.8	5.83	594.07	0	5.76156e+06	4.50299e+06	6.32741e+06
Q3UYQ4	submitted name: Uncharacterized protein [OS=Mus musculus]	0	0	Mouse	28.655	15	5	13	5	524	59	7.34	44.23	0	812518	0	0
Q3ZBH8	40S ribosomal protein S20 [OS=Bos taurus]	0	0	Bovin;Mouse	33.722	45	5	107	5	119	13.4	9.94	259.67	0	3.85922e+07	130939	122407
Q3ZC10	Small nuclear ribonucleoprotein Sm D1 [OS=Bos taurus]	0	0	Bovin;Mouse	54.326	55	5	69	5	119	13.3	11.56	237.78	0	1.42395e+07	0	0
Q4VA28	60S ribosomal protein L21 [OS=Mus musculus]	0	0	Mouse	30.72	37	5	37	5	160	18.6	10.49	135.27	0	8.94181e+06	76308.3	9732.98
Q4VAA2	Protein CDV3 [OS=Mus musculus]	0	0	Mouse	27.708	39	5	12	5	281	29.7	6.1	36.25	0	932541	6756.36	10786.6
Q564E6	submitted name: Ssb protein [OS=Mus musculus]	0	0	Mouse	18.227	16	5	10	5	415	47.7	9.77	28.92	0	1.11814e+06	0	0
Q56JW4	Adenine phosphoribosyltransferase [OS=Bos taurus]	0	0	Bovin	30.988	47	6	30	5	180	19.5	7.72	78.64	0	0	253292	443660
Q5E987	Proteasome subunit alpha type-5 [OS=Bos taurus]	0	0	Bovin;Mouse	23.472	24	5	18	5	241	26.4	4.79	51.88	0	5.73148e+06	208181	107102
Q5EA79	Galactose mutarotase [OS=Bos taurus]	0	0	Bovin	27.008	29	7	21	5	342	37.6	6.33	63.61	2	191602	643217	700113
Q5I597	Betaine--homocysteine S-methyltransferase 1 [OS=Bos taurus]	0	0	Bovin	21.603	16	5	14	5	407	44.9	6.84	36.87	0	44532.7	277753	164250
Q60692	Proteasome subunit beta type-6 [OS=Mus musculus]	0	0	Mouse	26.705	33	5	36	5	238	25.4	5.11	99.58	0	6.68051e+06	187472	144117
Q61753	D-3-phosphoglycerate dehydrogenase [OS=Mus musculus]	0	0	Mouse	32.596	17	8	48	5	533	56.5	6.54	141.63	3	3.51449e+06	511070	514960
Q64105	Sepiapterin reductase [OS=Mus musculus]	0	0	Mouse	23.579	27	5	9	5	261	27.9	5.74	28.2	0	1.81436e+06	9103.29	10526.8
Q6P2B1	Transportin-3 [OS=Mus musculus]	0	0	Mouse	23.851	11	5	6	5	923	104.1	5.57	15.98	0	435706	0	113375
Q6PEE6	AP-2 complex subunit alpha [OS=Mus musculus]	0	0	Mouse	40.019	16	9	18	5	938	103.9	6.83	49.76	0	413824	0	0
Q6R8F2	Cadherin-1 [OS=Bos taurus]	0	0	Bovin	22.713	6	5	30	5	882	97.9	4.89	70.54	0	0	425538	417130
Q6XMP4	Alanine--tRNA ligase [OS=Mus musculus]	0	0	Mouse	11.913	6	5	11	5	968	106.9	5.62	27.11	0	708598	14361.4	28510.6
Q80XU3	Nuclear ubiquitous casein and cyclin-dependent kinase substrate 1 [OS=Mus musculus]	0	0	Mouse	32.528	33	5	12	5	234	26.3	5.14	49.93	0	879683	0	0
Q80Y52	submitted name: Heat shock protein 90, alpha (Cytosolic), class A member 1 [OS=Mus musculus]	0	0	Mouse	284.365	47	43	612	5	733	84.7	5.01	1779.18	21	1.35764e+07	1.49154e+06	2.38905e+06
Q80ZJ2	Inositol-1-monophosphatase [OS=Mus musculus]	0	0	Mouse	18.151	27	5	7	5	276	29.9	4.82	19.46	0	1.11716e+06	0	0
Q8BSN6	submitted name: Vesicle-associated membrane protein 4 [OS=Mus musculus]	0	0	Mouse	30.959	39	5	25	5	141	16.3	7.44	87.94	0	491722	93163	156977
Q8BT06	Tetraspanin [OS=Mus musculus]	0	0	Mouse	26.588	24	5	29	5	249	26.8	7.37	93.7	0	7.05026e+06	3.59529e+06	2.61057e+06
Q8BTU6	RNA helicase [OS=Mus musculus]	0	0	Mouse	70.821	50	11	72	5	362	41.3	5.64	231.59	0	154424	219307	242633
Q8C2U7	tRNA-binding domain-containing protein [OS=Mus musculus]	0	0	Mouse	22.499	27	5	7	5	319	35.2	8.57	25.59	0	600619	3408.67	0
Q8K2W5	Epoxide hydrolase [OS=Mus musculus]	0	0	Mouse	13.744	19	5	5	5	455	52.5	7.88	13.45	0	1.49607e+06	40743.5	16629.9
Q8R5C5	Beta-centractin [OS=Mus musculus]	0	0	Mouse	75.794	44	13	36	5	376	42.3	6.4	109.89	0	3.13741e+06	54255.5	35826.3
Q8VH34	submitted name: LAMP-1 [OS=Mus musculus]	0	0	Mouse	31.489	13	5	16	5	406	43.9	8.4	49.12	0	1.99246e+06	413013	575534
Q91W53	Golgin subfamily A member 7 [OS=Mus musculus]	0	0	Mouse	19.376	40	5	12	5	137	15.8	7.05	34.59	0	2.33233e+06	249836	230911
Q91WQ3	Tyrosine--tRNA ligase, cytoplasmic [OS=Mus musculus]	0	0	Mouse	24.059	16	5	5	5	528	59.1	7.01	17.95	0	507207	28614.8	19610.4
Q93092	Transaldolase [OS=Mus musculus]	0	0	Mouse	47.662	23	9	26	5	337	37.4	7.03	68.34	4	2.44654e+06	103234	228997
Q99JX4	Eukaryotic translation initiation factor 3 subunit M [OS=Mus musculus]	0	0	Mouse	46.444	18	5	38	5	374	42.5	5.74	88.29	0	4.96624e+06	48721	64387
Q9BGI3	Peroxiredoxin-2 [OS=Bos taurus]	0	0	Bovin	30.065	39	6	12	5	199	21.9	5.6	27.92	0	2.3062e+06	228050	213502
Q9CQ22	Ragulator complex protein LAMTOR1 [OS=Mus musculus]	0	0	Mouse	25.424	50	5	16	5	161	17.7	5.15	51.11	0	1.3567e+06	84672.1	121518
Q9CQ80	Vacuolar protein-sorting-associated protein 25 [OS=Mus musculus]	0	0	Mouse	26.034	41	5	13	5	176	20.7	6.34	36.18	0	689751	62802	106357
Q9CQI6	Coactosin-like protein [OS=Mus musculus]	0	0	Mouse	19.746	56	7	21	5	142	15.9	5.4	47.07	2	1.68327e+06	221206	168307
Q9DCE1	t-SNARE coiled-coil homology domain-containing protein [OS=Mus musculus]	0	0	Mouse	21.177	23	5	25	5	261	29.7	5.57	90.1	0	1.53711e+06	475556	492491
Q9XSA7	Chloride intracellular channel protein 4 [OS=Bos taurus]	0	0	Bovin	28.267	30	5	25	5	253	28.7	5.78	76.69	0	454476	204812	260626
Q9XTA3	Myocilin [OS=Bos taurus]	0	0	Bovin	16.667	12	5	13	5	490	54.9	5.6	31.33	0	0	138560	145329
A0A0U1RNT6	S-adenosylmethionine synthase [OS=Mus musculus]	0	0	Mouse	18.335	20	6	10	4	362	39.7	6.04	23.95	2	1.32285e+06	671187	338495
A0A345IT93	submitted name: Envelope polyprotein [OS=Mus musculus]	0	0	Mouse	99.696	29	16	655	4	551	59.6	8.32	1952.32	9	1.70779e+07	4.02117e+06	4.88413e+06
A0A494BB95	Eukaryotic translation initiation factor 4C [OS=Mus musculus]	0	0	Mouse	15.075	20	4	10	4	254	28.6	7.44	27.13	0	1.81627e+06	5905.92	16135.3
A2AKI5	submitted name: Integrin alpha-V [OS=Mus musculus]	0	0	Mouse	16.059	5	4	6	4	1008	111.4	5.67	18.01	0	577567	65851.5	26286.8
A2APM3	CD44 antigen [OS=Mus musculus]	0	0	Mouse	20.869	9	4	106	4	464	50.7	5.29	337.04	0	1.6615e+06	746823	1.05198e+06
B7ZN28	submitted name: Papilin [OS=Mus musculus]	0	0	Mouse	18.375	5	4	7	4	1302	141.3	7.81	21.57	0	400517	0	0
D3YWF6	Ubiquitinyl hydrolase 1 [OS=Mus musculus]	0	0	Mouse	13.715	31	4	6	4	241	28	5.29	16.09	0	591723	160499	192650
D3YX76	Glutathione S-transferase [OS=Mus musculus]	0	0	Mouse	52.469	36	7	31	4	184	21.7	7.84	81.18	0	859832	15303.5	46888.6
D3Z158	Glutamine--tRNA ligase [OS=Mus musculus]	0	0	Mouse	14.61	9	4	4	4	751	85	7.3	11.9	0	342058	0	0
E9PWY9	Phenylalanine--tRNA ligase alpha subunit [OS=Mus musculus]	0	0	Mouse	14.858	9	4	7	4	507	57.4	8.02	19.1	0	847709	0	36987.1
E9QAI5	CAD protein [OS=Mus musculus]	0	0	Mouse	11.625	2	4	5	4	2162	236.1	6.49	13.03	0	443358	0	0
E9QK04	submitted name: Neogenin [OS=Mus musculus]	0	0	Mouse	16.208	4	4	7	4	1492	162.8	6.49	20.92	0	292230	48622.5	0
E9QLR3	submitted name: Lysosomal-associated transmembrane protein 4A [OS=Mus musculus]	0	0	Mouse	20.097	22	4	80	4	308	35	8.5	213.08	0	5.64494e+06	2.06425e+06	2.95371e+06
F8WIV2	submitted name: Serine (or cysteine) peptidase inhibitor, clade B, member 6a [OS=Mus musculus]	0	0	Mouse	13.625	12	4	4	4	399	44.7	6.38	11.93	0	1.65067e+06	42481.8	43899.2
G3UZI2	submitted name: Heterogeneous nuclear ribonucleoprotein Q [OS=Mus musculus]	0	0	Mouse	13.24	9	4	12	4	527	58.7	7.56	23.1	0	859791	50716.4	57392.3
K22E_HUMAN	contaminant protein)	0	1		23.382	10	6	27	4	645	65.8	8	92.84	0	416099	187245	67788.8
K3W4L3	Prosaposin [OS=Mus musculus]	0	0	Mouse	15.843	10	4	11	4	556	61.3	5.24	29.33	0	731821	167477	198178
K3W4S6	submitted name: Glycogenin [OS=Mus musculus]	0	0	Mouse	11.062	14	4	4	4	377	41.9	6.02	12.86	0	864098	0	0
O09173	Homogentisate 1,2-dioxygenase [OS=Mus musculus]	0	0	Mouse	14.314	18	4	6	4	445	49.9	7.24	19.08	0	0	344898	296680
O35206	Collagen alpha-1(XV) chain [OS=Mus musculus]	0	0	Mouse	18.976	3	4	24	4	1367	140.4	4.89	64.41	0	0	527974	895600
O35295	Transcriptional activator protein Pur-beta [OS=Mus musculus]	0	0	Mouse	26.277	24	5	17	4	324	33.9	5.43	67.78	1	2.59902e+06	28198.6	0
O35657	Sialidase-1 [OS=Mus musculus]	0	0	Mouse	16.987	16	4	6	4	409	44.6	6.02	12.07	0	730342	137071	42536.1
O77742	Osteomodulin [OS=Bos taurus]	0	0	Bovin	11.414	13	4	25	4	422	49.1	5.43	54.52	0	0	1.31846e+06	1.83968e+06
O77783	Exostosin-2 [OS=Bos taurus]	0	0	Bovin	13.89	7	4	7	4	718	81.8	6.98	21.28	0	0	365341	530541
O88844	Isocitrate dehydrogenase [NADP] cytoplasmic [OS=Mus musculus]	0	0	Mouse	80.967	43	15	55	4	414	46.6	7.17	149.38	0	1.18263e+06	0	0
P00493	Hypoxanthine-guanine phosphoribosyltransferase [OS=Mus musculus]	0	0	Mouse	18.786	22	4	13	4	218	24.6	6.68	32.81	0	1.29285e+06	131227	211286
P11151	Lipoprotein lipase [OS=Bos taurus]	0	0	Bovin	13.292	13	4	4	4	478	53.3	8.51	13.06	0	0	192860	211015
P12815	Programmed cell death protein 6 [OS=Mus musculus]	0	0	Mouse	19.099	23	4	15	4	191	21.9	5.4	36.14	0	2.60003e+06	411574	563708
P14115	60S ribosomal protein L27a [OS=Mus musculus]	0	0	Mouse	20.479	24	4	40	4	148	16.6	11.12	90.05	0	1.24183e+07	17419.8	0
P27048	Small nuclear ribonucleoprotein-associated protein B [OS=Mus musculus]	0	0	Mouse	14.962	16	4	26	4	231	23.6	10.9	73.84	0	1.04862e+07	14004.5	18726.9
P30416	Peptidyl-prolyl cis-trans isomerase FKBP4 [OS=Mus musculus]	0	0	Mouse	37.203	30	9	36	4	458	51.5	5.72	100.19	4	1.52439e+06	296331	346034
P31786	Acyl-CoA-binding protein [OS=Mus musculus]	0	0	Mouse	24.087	54	4	16	4	87	10	8.82	45.82	0	3.81852e+06	21952.3	14923
P34022	Ran-specific GTPase-activating protein [OS=Mus musculus]	0	0	Mouse	13.945	32	4	7	4	203	23.6	5.22	11.25	0	2.11239e+06	13570	0
P42669	Transcriptional activator protein Pur-alpha [OS=Mus musculus]	0	0	Mouse	25.137	29	5	7	4	321	34.9	6.44	28.22	0	2.33464e+06	0	0
P46467	Vacuolar protein sorting-associated protein 4B [OS=Mus musculus]	0	0	Mouse	21.519	12	4	8	4	444	49.4	7.11	19.24	0	92939.5	100031	154641
P50397	Rab GDP dissociation inhibitor beta [OS=Bos taurus]	0	0	Bovin	71.987	38	13	53	4	445	50.5	6.25	175.42	2	209287	970905	846478
P50543	Protein S100-A11 [OS=Mus musculus]	0	0	Mouse	15.761	47	4	7	4	98	11.1	5.45	21.36	0	799069	20266	16482.1
P51863	V-type proton ATPase subunit d 1 [OS=Mus musculus]	0	0	Mouse	14.904	19	4	12	4	351	40.3	5	34.45	0	1.06931e+06	198589	191829
P54116	Stomatin [OS=Mus musculus]	0	0	Mouse	18.402	20	4	5	4	284	31.4	6.93	14.19	0	920979	270929	292888
P54823	Probable ATP-dependent RNA helicase DDX6 [OS=Mus musculus]	0	0	Mouse	17.632	13	4	6	4	483	54.2	8.66	17.43	0	883598	0	33388.1
P57784	U2 small nuclear ribonucleoprotein A' [OS=Mus musculus]	0	0	Mouse	18.359	25	4	7	4	255	28.3	8.62	23.85	0	2.45181e+06	0	0
P58355	Membrane-associated transporter protein [OS=Mus musculus]	0	0	Mouse	14.39	7	4	56	4	530	57.9	6.74	173.41	0	1.26481e+06	433097	610865
P62869	Elongin-B [OS=Mus musculus]	0	0	Mouse	10.726	47	4	5	4	118	13.2	5.01	11.51	0	515236	36260.7	35622.2
P62935	Peptidyl-prolyl cis-trans isomerase A [OS=Bos taurus]	0	0	Bovin	92.069	79	14	313	4	164	17.9	8.16	816.91	15	1.11705e+08	3.26841e+06	3.58857e+06
P68103	Elongation factor 1-alpha 1 [OS=Bos taurus]	0	0	Bovin	138.289	50	25	727	4	462	50.1	9.01	1957.04	22	5.71203e+07	5.39478e+06	5.73311e+06
P68250	14-3-3 protein beta/alpha [OS=Bos taurus]	0	0	Bovin	87.89	64	15	101	4	246	28.1	4.87	365.48	5	2.4193e+06	636779	832508
Q08E20	S-formylglutathione hydrolase [OS=Bos taurus]	0	0	Bovin	35.712	28	5	34	4	282	31.5	6.96	98.24	1	3.00585e+06	616005	730433
Q0P5K3	Ubiquitin-conjugating enzyme E2 N [OS=Bos taurus]	0	0	Bovin;Mouse	18.219	33	4	9	4	152	17.1	6.57	23.07	0	2.19477e+06	76623.9	91444
Q0PD66	submitted name: Rab1B [OS=Mus musculus]	0	0	Mouse	45.481	64	10	40	4	201	22.2	5.73	130	0	185123	83365.8	158227
Q0VCA8	3-hydroxyanthranilate 3,4-dioxygenase [OS=Bos taurus]	0	0	Bovin	19.773	23	4	14	4	286	32.5	5.72	45.05	0	0	162655	245031
Q0VCP3	Olfactomedin-like protein 3 [OS=Bos taurus]	0	0	Bovin	12.889	16	4	8	4	406	45.9	6.65	26.37	0	0	333418	316381
Q0VD53	Vacuolar protein sorting-associated protein 26A [OS=Bos taurus]	0	0	Bovin	20.028	18	5	10	4	327	38.1	6.57	29.02	1	1.47489e+06	20663.2	51347.5
Q148C9	Heme-binding protein 1 [OS=Bos taurus]	0	0	Bovin	17.379	29	4	6	4	191	21.2	5.48	13.29	0	21761.1	132539	180827
Q2KIT0	Protein HP-20 homolog [OS=Bos taurus]	0	0	Bovin	19.36	27	4	24	4	191	20.6	8.59	74.19	0	0	468997	379075
Q2T9Y6	Glutamate--cysteine ligase regulatory subunit [OS=Bos taurus]	0	0	Bovin	20.774	22	4	12	4	274	30.5	6.3	34.98	0	74970.2	95619.4	147425
Q32LA7	Histone H2A.V [OS=Bos taurus]	0	0	Bovin;Mouse	33.124	54	6	213	4	128	13.5	10.58	483.23	0	1.37027e+07	4556.84	0
Q3B8S0	NHP2-like protein 1 [OS=Bos taurus]	0	0	Bovin;Mouse	12.861	28	4	10	4	128	14.2	8.46	27.01	0	1.67792e+06	0	0
Q3SZJ0	Argininosuccinate lyase [OS=Bos taurus]	0	0	Bovin	40.202	31	7	11	4	473	52.7	6.49	39.73	1	0	165002	186876
Q3T057	60S ribosomal protein L23 [OS=Bos taurus]	0	0	Bovin;Mouse	24.921	34	4	6	4	140	14.9	10.51	21.81	0	2.00075e+06	3508.08	3157.71
Q3T0I4	THO complex subunit 4 [OS=Bos taurus]	0	0	Bovin	25.127	32	4	18	4	257	26.9	11.15	58.92	0	2.78102e+06	10357.5	0
Q3T0W9	60S ribosomal protein L19 [OS=Bos taurus]	0	0	Bovin;Mouse	22.277	19	4	29	4	196	23.5	11.47	83.19	0	8.52749e+06	20784.9	0
Q3TDG9	t-SNARE coiled-coil homology domain-containing protein [OS=Mus musculus]	0	0	Mouse	17.938	20	4	7	4	274	31.2	5.58	20.28	0	1.17966e+06	398641	411144
Q3TEW6	Myelin protein zero-like protein 1 [OS=Mus musculus]	0	0	Mouse	20.542	19	4	20	4	270	29.5	8.43	44.24	0	216503	374540	444493
Q3TG21	V-type proton ATPase subunit C [OS=Mus musculus]	0	0	Mouse	14.978	13	4	4	4	382	43.8	7.83	11.39	0	647011	53438.8	80098.4
Q3TIF8	40S ribosomal protein S24 [OS=Mus musculus]	0	0	Mouse	28.816	29	4	73	4	133	15.4	10.71	210.63	0	1.83213e+07	31961.7	69788.9
Q3TLQ9	RRM domain-containing protein [OS=Mus musculus]	0	0	Mouse	27.102	12	4	18	4	611	68.8	5.67	68.87	0	296748	6073.15	0
Q3TPM3	submitted name: Cullin-1 [OS=Mus musculus]	0	0	Mouse	11.895	8	4	5	4	699	80.5	7.28	15.17	0	338459	0	0
Q3UDC3	submitted name: Target of Myb protein 1 [OS=Mus musculus]	0	0	Mouse	10.44	9	4	9	4	516	57.1	4.97	25.87	0	41124.5	106417	137033
Q3UFF9	ELAV-like protein [OS=Mus musculus]	0	0	Mouse	15.989	21	4	6	4	326	36.1	8.9	17.49	0	442689	64141	98713.1
Q3UI57	DNA replication licensing factor MCM3 [OS=Mus musculus]	0	0	Mouse	9.659	8	4	6	4	812	91.5	5.55	17.41	0	440913	0	0
Q3UIW3	submitted name: Uncharacterized protein [OS=Mus musculus]	0	0	Mouse	9.955	8	4	28	4	415	45.7	7.64	49.59	0	3.00402e+06	771647	810645
Q3UJR8	Transcription factor BTF3 [OS=Mus musculus]	0	0	Mouse	51.514	43	4	20	4	162	17.7	7.5	64.27	0	3.74468e+06	0	0
Q3UK08	submitted name: Uncharacterized protein [OS=Mus musculus]	0	0	Mouse	15.303	15	4	11	4	391	44	6.57	21.41	0	360603	311133	337993
Q3UYH9	Alpha-1,4 glucan phosphorylase [OS=Mus musculus]	0	0	Mouse	13.018	4	4	7	4	843	96.7	6.73	18.03	0	883253	190177	142663
Q3UZQ3	Elongation factor 1-alpha [OS=Mus musculus]	0	0	Mouse	113.515	50	25	633	4	462	50	9.01	1633.57	0	1.02823e+06	0	177149
Q3ZBA8	Protein NDRG2 [OS=Bos taurus]	0	0	Bovin	23.786	21	4	6	4	357	39.2	5.78	24.19	0	0	120772	199040
Q3ZC42	Alcohol dehydrogenase class-3 [OS=Bos taurus]	0	0	Bovin	35.516	47	6	13	4	374	39.7	7.5	47.85	0	0	232484	444337
Q3ZC84	Cytosolic non-specific dipeptidase [OS=Bos taurus]	0	0	Bovin	10.718	17	4	7	4	475	52.6	5.87	17.22	0	154736	266966	254130
Q4VA29	RNA transcription, translation and transport factor protein [OS=Mus musculus]	0	0	Mouse	23.801	26	4	7	4	244	28.1	6.89	21.63	0	2.6105e+06	27310.6	47538.1
Q4VAE6	submitted name: Ras family member A [OS=Mus musculus]	0	0	Mouse	39.079	55	6	41	4	193	21.8	6.1	182.1	2	2.92432e+06	279211	404951
Q542I7	Ragulator complex protein LAMTOR3 [OS=Mus musculus]	0	0	Mouse	18.104	50	4	7	4	124	13.5	7.34	14.76	0	1.8778e+06	42555	80544.8
Q542J9	Proliferating cell nuclear antigen [OS=Mus musculus]	0	0	Mouse	17.798	26	4	14	4	261	28.8	4.77	42	0	3.00855e+06	13954.1	42606.2
Q56JV1	40S ribosomal protein S26 [OS=Bos taurus]	0	0	Bovin;Mouse	19.541	44	4	80	4	115	13	11	219	0	2.88803e+07	115431	171801
Q5D098	Proteasome subunit beta [OS=Mus musculus]	0	0	Mouse	23.533	26	4	6	4	276	29.7	7.99	20.07	0	1.01946e+06	21078.5	10358.5
Q5DTK1	Chondroitin sulfate synthase 3 [OS=Mus musculus]	0	0	Mouse	13.491	6	4	4	4	884	100	8.38	12.08	0	249222	0	0
Q5E956	Triosephosphate isomerase [OS=Bos taurus]	0	0	Bovin	101.435	76	17	244	4	249	26.7	6.92	773.17	12	4.11555e+07	898638	1.25862e+06
Q5E963	Actin-related protein 2/3 complex subunit 5-like protein [OS=Bos taurus]	0	0	Bovin	15.541	33	4	15	4	153	16.9	6.6	44.64	0	3.07383e+06	52579.4	82438.1
Q5E9A3	Poly(rC)-binding protein 1 [OS=Bos taurus]	0	0	Bovin;Mouse	36.233	21	5	13	4	356	37.5	7.09	47.31	2	1.14267e+06	124737	103171
Q5E9B7	Chloride intracellular channel protein 1 [OS=Bos taurus]	0	0	Bovin	33.956	55	8	34	4	241	27	5.27	97.01	3	325328	504219	627726
Q5XJY5	Coatomer subunit delta [OS=Mus musculus]	0	0	Mouse	12.513	8	4	6	4	511	57.2	6.21	16.01	0	471887	17088.1	61323.2
Q60737	Casein kinase II subunit alpha [OS=Mus musculus]	0	0	Mouse	14.274	14	4	6	4	391	45.1	7.74	11.09	0	1.47171e+06	71825.2	39537.2
Q6NV50	submitted name: Catenin (Cadherin associated protein), alpha 1 [OS=Mus musculus]	0	0	Mouse	13.343	8	4	4	4	906	100	6.23	14.36	0	0	0	0
Q6P6I8	submitted name: Signal-regulatory protein alpha [OS=Mus musculus]	0	0	Mouse	22.93	12	4	25	4	509	56	8.28	79.02	0	583721	216998	362968
Q6PFA2	Clathrin light chain [OS=Mus musculus]	0	0	Mouse	16.57	20	4	11	4	218	23.6	4.5	17.89	0	3.45212e+06	38668.1	26832.7
Q6PHU5	Sortilin [OS=Mus musculus]	0	0	Mouse	14.891	7	4	10	4	825	91.1	5.88	27.74	0	516855	181999	164381
Q6ZPT2	Leucine--tRNA ligase [OS=Mus musculus]	0	0	Mouse	12.083	6	4	4	4	1210	137.7	7.3	13.64	0	0	0	0
Q6ZWZ4	60S ribosomal protein L36 [OS=Mus musculus]	0	0	Mouse	19.698	30	4	18	4	105	12.2	11.59	45.38	0	4.50602e+06	0	0
Q7TMN7	Annexin [OS=Mus musculus]	0	0	Mouse	16.813	14	4	11	4	319	35.9	5.57	37.78	0	1.51501e+06	41062.4	31075.9
Q7TT34	submitted name: Amyloid beta (A4)-like protein 2 [OS=Mus musculus]	0	0	Mouse	33.804	10	4	21	4	695	79	4.68	74.93	0	669221	135281	228980
Q8BHA3	D-aminoacyl-tRNA deacylase 2 [OS=Mus musculus]	0	0	Mouse	13.741	38	4	4	4	168	18.2	7.91	11.02	0	310831	0	0
Q8BHC4	Dephospho-CoA kinase domain-containing protein [OS=Mus musculus]	0	0	Mouse	16.145	19	4	12	4	231	26.5	9.58	30.17	0	110782	117669	193183
Q8BK67	Protein RCC2 [OS=Mus musculus]	0	0	Mouse	10.305	7	4	6	4	520	55.9	8.72	14.64	0	813749	9072.54	0
Q8BQ02	High mobility group protein B1 [OS=Mus musculus]	0	0	Mouse	17.619	20	5	12	4	215	24.9	5.91	36.49	1	3.79302e+06	7232.06	0
Q8BVU9	Serpin H1 [OS=Mus musculus]	0	0	Mouse	43.898	32	11	39	4	417	46.5	8.82	89.48	7	784509	539888	674059
Q8BWZ3	N-alpha-acetyltransferase 25, NatB auxiliary subunit [OS=Mus musculus]	0	0	Mouse	12.053	5	4	4	4	972	111.6	6.52	5.97	0	164168	0	0
Q8C290	submitted name: Uncharacterized protein [OS=Mus musculus]	0	0	Mouse	16.034	7	4	22	4	800	87.9	6.24	60.26	0	1.83676e+06	18292.6	21603
Q8CBE6	Dystroglycan 1 [OS=Mus musculus]	0	0	Mouse	15.585	9	4	5	4	893	96.8	8.56	14.24	0	870177	206268	180293
Q8CFK5	Lysine--tRNA ligase [OS=Mus musculus]	0	0	Mouse	13.324	7	4	6	4	622	71	6.43	16.15	0	377819	0	0
Q8VBV7	COP9 signalosome complex subunit 8 [OS=Mus musculus]	0	0	Mouse	25.282	30	4	12	4	209	23.2	5.2	43.04	0	2.42047e+06	37645.7	62690.6
Q8VCF5	Tetraspanin-10 [OS=Mus musculus]	0	0	Mouse	31.236	22	4	33	4	331	35.2	4.91	124.76	0	971595	804547	671418
Q91YR1	Twinfilin-1 [OS=Mus musculus]	0	0	Mouse	18.211	21	4	5	4	350	40.1	6.67	17.37	0	644167	69225.5	71025.4
Q99KK7	Dipeptidyl peptidase 3 [OS=Mus musculus]	0	0	Mouse	19.369	10	4	6	4	738	82.8	5.38	18.6	0	29792.7	135809	270338
Q99LC8	Translation initiation factor eIF-2B subunit alpha [OS=Mus musculus]	0	0	Mouse	10.663	31	4	4	4	305	33.8	8.32	8.54	0	302833	0	0
Q99M50	Phospholipid scramblase [OS=Mus musculus]	0	0	Mouse	17.772	15	4	19	4	327	35.8	5.06	66.23	0	1.44057e+06	535000	495930
Q9CPW4	Actin-related protein 2/3 complex subunit 5 [OS=Mus musculus]	0	0	Mouse	24.314	44	4	21	4	151	16.3	5.67	60.91	0	5.13419e+06	124525	178589
Q9CQF3	Cleavage and polyadenylation specificity factor subunit 5 [OS=Mus musculus]	0	0	Mouse	16.593	25	4	7	4	227	26.2	8.82	20.86	0	875490	3407.47	9728.7
Q9CQI7	U2 small nuclear ribonucleoprotein B'' [OS=Mus musculus]	0	0	Mouse	26.641	31	5	12	4	225	25.3	9.72	25.5	1	2.86353e+06	19525.3	82815.1
Q9CQL1	Protein mago nashi homolog 2 [OS=Mus musculus]	0	0	Mouse	12.838	40	4	8	4	146	17.1	6.39	18.42	0	1.88168e+06	46622.6	45542.2
Q9CQR2	40S ribosomal protein S21 [OS=Mus musculus]	0	0	Mouse	36.237	41	4	35	4	83	9.1	8.51	110.95	0	5.34451e+06	38950.9	0
Q9CQT1	Methylthioribose-1-phosphate isomerase [OS=Mus musculus]	0	0	Mouse	16.406	23	4	7	4	369	39.4	5.91	22.28	0	603342	0	0
Q9CQV8	14-3-3 protein beta/alpha [OS=Mus musculus]	0	0	Mouse	82.813	64	15	100	4	246	28.1	4.83	361.67	0	1.16088e+06	110290	137487
Q9CR16	Peptidyl-prolyl cis-trans isomerase D [OS=Mus musculus]	0	0	Mouse	18.069	17	4	14	4	370	40.7	7.43	45.21	0	1.54532e+06	172176	123511
Q9CSU2	MPN domain-containing protein [OS=Mus musculus]	0	0	Mouse	15.229	21	4	9	4	259	28.8	7.06	24.56	0	2.9654e+06	117502	154444
Q9CZU6	Citrate synthase, mitochondrial [OS=Mus musculus]	0	0	Mouse	17.282	17	4	11	4	464	51.7	8.57	31.69	0	1.55843e+06	30556.1	54501.6
Q9CZX7	Type 2 phosphatidylinositol 4,5-bisphosphate 4-phosphatase [OS=Mus musculus]	0	0	Mouse	17.552	21	4	13	4	257	28	8.68	39.43	0	619815	359435	486242
Q9DBG5	Perilipin-3 [OS=Mus musculus]	0	0	Mouse	23.44	16	4	10	4	437	47.2	5.62	36.21	0	1.0602e+06	0	11335.3
Q9ERI2	Ras-related protein Rab-27A [OS=Mus musculus]	0	0	Mouse	12.234	21	4	6	4	221	25	5.36	15.17	0	332244	67023.5	152189
Q9QZ06	Toll-interacting protein [OS=Mus musculus]	0	0	Mouse	21.42	23	4	8	4	274	30.3	5.17	23.97	0	847250	175038	203018
Q9R1T2	SUMO-activating enzyme subunit 1 [OS=Mus musculus]	0	0	Mouse	17.32	18	4	7	4	350	38.6	5.36	22.9	0	395530	0	0
Q9WV54	Acid ceramidase [OS=Mus musculus]	0	0	Mouse	15.649	15	4	13	4	394	44.6	8.46	32.92	0	975665	197858	231616
Q9WVL3	Solute carrier family 12 member 7 [OS=Mus musculus]	0	0	Mouse	14.091	4	4	12	4	1083	119.4	6.51	26.4	0	141163	46669.5	94379.1
Q9Z0S1	3'(2'),5'-bisphosphate nucleotidase 1 [OS=Mus musculus]	0	0	Mouse	23.519	21	4	8	4	308	33.2	5.82	27.46	0	671464	9558.41	0
Q9Z1N5	Spliceosome RNA helicase Ddx39b [OS=Mus musculus]	0	0	Mouse	26.337	25	7	16	4	428	49	5.67	40.69	2	3.30706e+06	86838.1	99165.7
Q9Z2X1	Heterogeneous nuclear ribonucleoprotein F [OS=Mus musculus]	0	0	Mouse	27.267	14	4	17	4	415	45.7	5.49	56.17	0	2.76157e+06	19752.3	30984.1
TRYP_PIG	contaminant protein)	0	1		37.436	25	4	487	4	231	24.4	7.18	1486.81	0	1.46707e+08	2.46766e+07	2.44767e+07
A0A087WQS2	submitted name: eIF5-mimic protein 2 [OS=Mus musculus]	0	0	Mouse	10.528	8	3	4	3	451	51.2	6.95	8.18	0	1.15896e+06	143653	133009
A0A0A0MQD4	submitted name: RIKEN cDNA 9530068E07 gene [OS=Mus musculus]	0	0	Mouse	16.508	13	3	29	3	251	27.3	5	91.02	0	724254	695934	899379
A0A0A1HAM8	submitted name: 80K protein [OS=Mus musculus]	0	0	Mouse	14.924	12	3	7	3	309	29.7	4.34	24.06	0	333212	0	17571.3
A0A0G2JDE3	submitted name: Adhesion G protein-coupled receptor L2 [OS=Mus musculus]	0	0	Mouse	9.27	3	3	3	3	1403	157	6.54	8.02	0	0	0	0
A0A0N4SW28	Guanine nucleotide-binding protein subunit gamma [OS=Mus musculus]	0	0	Mouse	11.458	41	3	17	3	83	9.2	9.25	49.93	0	2.9128e+06	211468	167680
A0A0R4J0I9	submitted name: Prolow-density lipoprotein receptor-related protein 1 [OS=Mus musculus]	0	0	Mouse	13.06	1	3	4	3	4545	504.4	5.36	12.6	0	0	133797	264862
A0A140LHA2	submitted name: Mitotic checkpoint protein BUB3 [OS=Mus musculus]	0	0	Mouse	14.99	14	3	4	3	324	36.7	6.84	14.71	0	664918	0	0
A0A140T8T4	60S ribosomal protein L9 [OS=Mus musculus]	0	0	Mouse	60.268	60	10	61	3	192	21.8	9.88	220.37	7	1.40665e+07	173622	124697
A0A1L1SVK0	submitted name: Platelet-activating factor acetylhydrolase IB subunit alpha2 [OS=Mus musculus]	0	0	Mouse	14.79	30	3	8	3	197	22	6.14	28.47	0	2.01904e+06	86944.1	73675.4
A0A1W2P7Y9	submitted name: Neuronal cell adhesion molecule [OS=Mus musculus]	0	0	Mouse	14.072	5	3	4	3	1134	125.4	6.38	14.76	0	0	0	0
A0A338P786	submitted name: Ubiquitin-conjugating enzyme E2 L3 [OS=Mus musculus]	0	0	Mouse	19.387	45	3	12	3	146	16.9	8.38	42	0	2.35396e+06	54208.8	74354.7
A0A494BAY0	submitted name: Vacuolar protein sorting-associated protein 37C [OS=Mus musculus]	0	0	Mouse	19.769	47	3	5	3	104	11.9	4.61	23.61	0	910028	215966	90187.2
A0A494BBA8	submitted name: 40S ribosomal protein S30 [OS=Mus musculus]	0	0	Mouse	8.279	12	3	23	3	98	10.9	11.56	46.42	0	1.46251e+07	0	0
A0A498WGK2	Asparagine--tRNA ligase [OS=Mus musculus]	0	0	Mouse	8.758	5	3	5	3	558	64.2	5.86	6.28	0	864514	0	0
A0A668KLD1	submitted name: Tetraspanin-4 [OS=Mus musculus]	0	0	Mouse	23.061	17	3	72	3	333	36.3	7.96	311.66	0	4.93288e+06	1.08079e+06	2.10584e+06
A0A7N9VR94	submitted name: AHNAK nucleoprotein 2 [OS=Mus musculus]	0	0	Mouse	15.243	8	3	9	3	3501	368.2	5.88	33.61	0	396501	0	0
A1A4R1	Histone H2A type 2-C [OS=Bos taurus]	0	0	Bovin;Mouse	70.492	64	11	415	3	129	14	10.9	1291.68	7	2.38058e+08	551946	632636
A2A432	Cullin-4B [OS=Mus musculus]	0	0	Mouse	14.67	6	4	6	3	970	110.6	8.37	15.95	0	0	0	0
A2A4J1	submitted name: Proteasome activator complex subunit 3 [OS=Mus musculus]	0	0	Mouse	13.172	20	3	5	3	203	23.4	6	16.96	0	1.6581e+06	0	14738.4
A2AB79	Histone H2A [OS=Mus musculus]	0	0	Mouse	67.319	42	9	437	3	130	14.1	11.05	1326.75	0	5.50722e+07	61912.4	63507.6
A2ATP8	submitted name: Solute carrier family 24, member 5 [OS=Mus musculus]	0	0	Mouse	19.683	11	3	8	3	501	54.9	6.71	29.07	0	187615	514092	352317
A2BFF8	submitted name: Cytoplasmic dynein 1 intermediate chain 2 [OS=Mus musculus]	0	0	Mouse	7.512	8	3	3	3	611	68.2	5.29	8.8	0	528388	0	0
A2VE31	Sodium-coupled neutral amino acid transporter 2 [OS=Bos taurus]	0	0	Bovin	23.45	8	3	15	3	506	56.2	7.81	59.7	0	2.00588e+06	597963	537335
A4FUA8	F-actin-capping protein subunit alpha-1 [OS=Bos taurus]	0	0	Bovin	30.189	33	6	25	3	286	32.9	5.82	80.58	1	1.47155e+06	312840	303746
A4IFA6	Immunoglobulin superfamily containing leucine-rich repeat protein [OS=Bos taurus]	0	0	Bovin	13.079	12	3	5	3	428	45.7	5.76	12.11	0	0	222281	295281
A5D7I4	Exostosin-1 [OS=Bos taurus]	0	0	Bovin	9.476	5	3	4	3	746	86.2	9.04	8.93	0	0	244496	359659
A5PJP6	Lys-63-specific deubiquitinase BRCC36 [OS=Bos taurus]	0	0	Bovin	10.044	10	3	3	3	316	36.1	5.95	7.7	0	444743	0	0
B1AQD4	submitted name: Ras-related protein Rab-34 [OS=Mus musculus]	0	0	Mouse	13.499	22	3	3	3	265	30	8.69	11.43	0	254212	36632.6	40709.9
B1B0C7	submitted name: Basement membrane-specific heparan sulfate proteoglycan core protein [OS=Mus musculus]	0	0	Mouse	16.222	1	3	12	3	4375	468.7	6.48	30.37	0	24916.8	321801	570091
B2RRH9	GMP synthase (glutamine-hydrolyzing) [OS=Mus musculus]	0	0	Mouse	9.258	8	3	3	3	693	76.7	6.73	8.22	0	0	0	0
B2RUC7	submitted name: Serine/threonine kinase receptor associated protein [OS=Mus musculus]	0	0	Mouse	12.414	14	3	5	3	350	38.4	5.12	17.38	0	966972	51009.5	0
B2RWB7	submitted name: 9630033F20Rik protein [OS=Mus musculus]	0	0	Mouse	13.586	24	3	3	3	269	29.2	8.18	10.69	0	0	0	0
B9EHQ4	Angiopoietin-2 [OS=Mus musculus]	0	0	Mouse	9.539	8	3	4	3	496	56.5	5.57	10.47	0	327124	0	26195.3
E9PWE8	submitted name: Dihydropyrimidinase-related protein 3 [OS=Mus musculus]	0	0	Mouse	20.918	8	5	8	3	683	73.8	6.46	25.01	0	671469	0	0
E9PZF0	Nucleoside diphosphate kinase [OS=Mus musculus]	0	0	Mouse	125.986	77	16	112	3	267	30.2	8.72	280.22	17	1.54417e+07	688251	452260
E9Q197	submitted name: Glyoxalase domain-containing protein 4 [OS=Mus musculus]	0	0	Mouse	5.922	9	3	6	3	279	31.2	5.33	13.53	0	0	178935	294453
E9Q3M3	Dynactin subunit 1 [OS=Mus musculus]	0	0	Mouse	12.701	4	3	6	3	1264	139.7	5.71	20.53	0	0	0	0
G3UXL2	Ribose-phosphate diphosphokinase [OS=Mus musculus]	0	0	Mouse	14.84	23	3	6	3	318	34.8	6.98	17.43	0	1.61e+06	18936.1	189079
G3UYU4	Flotillin [OS=Mus musculus]	0	0	Mouse	9.714	8	3	7	3	380	42.2	7.78	22.49	0	0	134334	188916
G3X9U9	Mitochondrial fission 1 protein [OS=Mus musculus]	0	0	Mouse	8.426	26	3	7	3	145	16.3	9.25	21.73	0	429328	7775.08	11786.3
HBA_HUMAN	contaminant protein)	0	1		69.515	35	8	1763	3	141	15.1	8.68	3967.61	0	4.60639e+06	1.39364e+08	1.57699e+08
M0QWK1	submitted name: NEDD4 family-interacting protein 2 [OS=Mus musculus]	0	0	Mouse	13.815	10	3	19	3	338	36.5	5.31	59.76	0	401117	400047	375161
O35604	NPC intracellular cholesterol transporter 1 [OS=Mus musculus]	0	0	Mouse	10.382	3	3	4	3	1277	142.8	5.71	12.17	0	546648	110109	170279
O54962	Barrier-to-autointegration factor [OS=Mus musculus]	0	0	Mouse	19.667	43	3	14	3	89	10.1	6.09	46.69	0	1.47989e+06	0	0
O88325	submitted name: Alpha-N-acetylglucosaminidase [OS=Mus musculus]	0	0	Mouse	16.13	8	3	4	3	739	82.5	6.61	13.04	0	0	0	0
P00432	Catalase [OS=Bos taurus]	0	0	Bovin	9.582	7	3	9	3	527	59.9	7.28	26.82	0	0	290052	203584
P02584	Profilin-1 [OS=Bos taurus]	0	0	Bovin	83.738	69	10	281	3	140	15	8.28	807.11	0	56660.7	4.01534e+06	4.00351e+06
P10639	Thioredoxin [OS=Mus musculus]	0	0	Mouse	12.737	31	3	26	3	105	11.7	4.92	75.19	0	6.52248e+06	78132.5	16997.3
P12382	ATP-dependent 6-phosphofructokinase, liver type [OS=Mus musculus]	0	0	Mouse	34.855	15	7	11	3	780	85.3	7.17	36.77	3	270770	124596	277695
P14733	Lamin-B1 [OS=Mus musculus]	0	0	Mouse	14.666	6	3	6	3	588	66.7	5.16	12.19	0	618484	47882	48209.6
P15467	Ribonuclease 4 [OS=Bos taurus]	0	0	Bovin	11.307	29	3	4	3	147	16.9	8.85	11.39	0	274827	76113	42339.4
P17751	Triosephosphate isomerase [OS=Mus musculus]	0	0	Mouse	102.598	69	16	334	3	249	26.7	7.3	1043.63	0	1.33066e+07	401540	532588
P17809	Solute carrier family 2, facilitated glucose transporter member 1 [OS=Mus musculus]	0	0	Mouse	8.612	6	3	17	3	492	53.9	8.87	41.85	0	1.54977e+06	247446	220775
P22457	Coagulation factor VII [OS=Bos taurus]	0	0	Bovin	7.23	8	3	21	3	447	48.9	6.44	50.6	0	38988.3	9649.1	101477
P25975	Procathepsin L [OS=Bos taurus]	0	0	Bovin	10.074	15	3	10	3	334	37.3	7.02	27.42	0	0	679087	1.00484e+06
P27661	Histone H2AX [OS=Mus musculus]	0	0	Mouse	70.213	45	9	297	3	143	15.1	10.74	886.46	2	1.73114e+07	2181.59	5142.78
P32233	Developmentally-regulated GTP-binding protein 1 [OS=Mus musculus]	0	0	Mouse	9.792	11	3	4	3	367	40.5	8.9	11.02	0	928572	0	16025.7
P48774	Glutathione S-transferase Mu 5 [OS=Mus musculus]	0	0	Mouse	21.356	23	4	22	3	224	26.6	7.21	82.2	0	230468	164236	311860
P49718	DNA replication licensing factor MCM5 [OS=Mus musculus]	0	0	Mouse	8.776	6	3	12	3	734	82.4	8.29	23.65	0	856021	0	0
P49769	Presenilin-1 [OS=Mus musculus]	0	0	Mouse	26.388	13	3	16	3	467	52.6	5.38	73.65	0	833896	196261	242701
P49817	Caveolin-1 [OS=Mus musculus]	0	0	Mouse	10.801	25	3	4	3	178	20.5	6.02	5.9	0	19617.9	148588	91132.7
P53690	Matrix metalloproteinase-14 [OS=Mus musculus]	0	0	Mouse	10.38	7	3	3	3	582	65.9	8.03	7.31	0	208564	165432	81775.7
P56399	Ubiquitin carboxyl-terminal hydrolase 5 [OS=Mus musculus]	0	0	Mouse	15.44	6	3	4	3	858	95.8	5.01	12.44	0	471496	0	0
P56651	Inter-alpha-trypsin inhibitor heavy chain H2 [OS=Bos taurus]	0	0	Bovin	5.718	30	3	10	3	50	6	9.25	21.76	0	0	509191	786170
P62071	Ras-related protein R-Ras2 [OS=Mus musculus]	0	0	Mouse	13.519	20	3	15	3	204	23.4	6.01	48.57	0	210497	80117.4	157813
P63028	Translationally-controlled tumor protein [OS=Mus musculus]	0	0	Mouse	19.711	48	4	6	3	172	19.5	4.86	18.38	1	1.09048e+06	62026.3	43984.3
P63038	60 kDa heat shock protein, mitochondrial [OS=Mus musculus]	0	0	Mouse	5.586	6	3	3	3	573	60.9	6.18	6.81	0	755900	0	0
P70296	Phosphatidylethanolamine-binding protein 1 [OS=Mus musculus]	0	0	Mouse	24.087	45	5	22	3	187	20.8	5.4	73.46	0	4.10266e+06	16883.6	23315.3
P70452	Syntaxin-4 [OS=Mus musculus]	0	0	Mouse	9.24	13	3	5	3	298	34.1	6.14	13.8	0	534752	103346	101043
P86048	60S ribosomal protein L10-like [OS=Mus musculus]	0	0	Mouse	14.617	14	3	10	3	214	24.5	10.11	18.72	0	1.34201e+06	6809.44	8875.1
P97927	Laminin subunit alpha-4 [OS=Mus musculus]	0	0	Mouse	9.154	2	3	3	3	1816	201.7	6.21	8.51	0	480910	0	0
Q05816	Fatty acid-binding protein 5 [OS=Mus musculus]	0	0	Mouse	10.668	14	3	12	3	135	15.1	6.54	31.03	0	1.8697e+06	6610.31	3325.56
Q08761	Vitamin K-dependent protein S [OS=Mus musculus]	0	0	Mouse	13.001	8	3	3	3	675	74.9	5.82	9.04	0	0	0	0
Q0IIG8	Ras-related protein Rab-18 [OS=Bos taurus]	0	0	Bovin	15.743	22	3	4	3	206	23	5.24	14.03	0	379987	72644.3	132001
Q0PD49	submitted name: RAB8B, member RAS oncogene family [OS=Mus musculus]	0	0	Mouse	20.463	38	7	24	3	207	23.6	9.07	68.74	2	1.19037e+06	228215	316586
Q17Q89	Prefoldin subunit 6 [OS=Bos taurus]	0	0	Bovin	11.322	40	3	4	3	129	14.5	8.32	13.39	0	1.02824e+06	0	0
Q28120	Glutaminyl-peptide cyclotransferase [OS=Bos taurus]	0	0	Bovin	9.24	15	3	6	3	361	41.2	6.52	15.63	0	0	424630	148272
Q2HJ57	Coactosin-like protein [OS=Bos taurus]	0	0	Bovin	20.005	32	5	28	3	142	16	5.22	79.57	0	0	118922	34846.4
Q2HJG2	Poly(U)-binding-splicing factor PUF60 [OS=Bos taurus]	0	0	Bovin	13.601	10	3	3	3	530	57.1	5.22	10.72	0	1.07086e+06	0	0
Q2KHT7	40S ribosomal protein S27 [OS=Bos taurus]	0	0	Bovin;Mouse	17.252	40	5	11	3	84	9.5	9.45	32.5	2	1.57911e+06	8816.12	8829.5
Q2KJ32	Methanethiol oxidase [OS=Bos taurus]	0	0	Bovin	12.113	7	3	5	3	472	52.5	6.48	12.8	0	0	9.47465e+06	7.46763e+06
Q2KJC6	S-adenosylmethionine synthase isoform type-1 [OS=Bos taurus]	0	0	Bovin	23.915	18	5	12	3	396	43.7	5.82	34.96	0	70830.9	402898	259702
Q2KJD2	Vesicle-associated membrane protein 3 [OS=Bos taurus]	0	0	Bovin	24.521	38	3	16	3	104	11.5	8.79	79.51	0	1.09018e+06	163024	172166
Q32KL2	Proteasome subunit beta type-5 [OS=Bos taurus]	0	0	Bovin	52.955	38	11	41	3	263	28.6	7.44	126.93	0	194840	207256	158024
Q32L76	Serum amyloid A-4 protein [OS=Bos taurus]	0	0	Bovin	13.004	22	3	11	3	129	14.7	8.1	26.95	0	60095.4	186863	278896
Q3MHM5	Tubulin beta-4B chain [OS=Bos taurus]	0	0	Bovin;Mouse	187.545	64	23	453	3	445	49.8	4.89	1512.2	6	4.71786e+06	534661	511902
Q3MHR0	Acyl-protein thioesterase 1 [OS=Bos taurus]	0	0	Bovin	34.057	44	5	17	3	230	24.6	6.77	59.13	2	25997.2	327437	553310
Q3T004	Serum amyloid P-component [OS=Bos taurus]	0	0	Bovin	15.489	13	3	9	3	224	25.2	8.32	20.84	0	389167	220130	111245
Q3T149	Heat shock protein beta-1 [OS=Bos taurus]	0	0	Bovin	13.585	33	3	4	3	201	22.4	6.4	13.48	0	0	167556	235639
Q3TDY6	Tripeptidyl-peptidase 1 [OS=Mus musculus]	0	0	Mouse	20.229	10	3	8	3	562	61.3	6.57	34.97	0	743480	25060.4	60185.2
Q3TFC0	RNA helicase [OS=Mus musculus]	0	0	Mouse	12.343	4	3	5	3	1004	113.5	9.01	14.16	0	263417	121357	164918
Q3TIA9	Asparagine synthetase [glutamine-hydrolyzing] [OS=Mus musculus]	0	0	Mouse	13.005	4	3	8	3	561	64.4	6.65	20.09	0	690548	67515.4	34492.3
Q3TPC5	Serine/threonine-protein phosphatase 2A 55 kDa regulatory subunit B [OS=Mus musculus]	0	0	Mouse	15.119	9	3	7	3	403	46.6	6.01	20.02	0	672277	0	0
Q3TSR4	Protein NDRG1 [OS=Mus musculus]	0	0	Mouse	22.222	12	3	14	3	394	42.8	6.09	51.3	0	913346	241659	190478
Q3TX70	t-SNARE coiled-coil homology domain-containing protein [OS=Mus musculus]	0	0	Mouse	15.063	20	3	5	3	255	29	4.92	15.42	0	603184	137372	193479
Q3TYS4	Protein transport protein SEC23 [OS=Mus musculus]	0	0	Mouse	11.536	7	4	4	3	767	86.4	6.96	9.6	0	219481	0	0
Q3U4H0	Microtubule-associated protein RP/EB family member 1 [OS=Mus musculus]	0	0	Mouse	10.625	15	3	5	3	268	30	5.22	11.53	0	933366	59015.7	97451.1
Q3U679	Beta-2-microglobulin [OS=Mus musculus]	0	0	Mouse	8.897	23	3	14	3	119	13.8	7.5	26.58	0	1.27367e+07	69748	0
Q3U6D7	MARVEL domain-containing protein [OS=Mus musculus]	0	0	Mouse	12.985	23	3	20	3	191	21.3	5.26	64.52	0	2.22475e+06	242087	263063
Q3U6G1	NAD(P)-bd_dom domain-containing protein [OS=Mus musculus]	0	0	Mouse	36.547	30	5	36	3	206	22.2	7.01	110.09	0	676550	0	12781.5
Q3U890	Histidine--tRNA ligase, cytoplasmic [OS=Mus musculus]	0	0	Mouse	13.444	9	3	6	3	509	57.4	6	18.43	0	1.03377e+06	276000	0
Q3U8W0	Serine/threonine-protein phosphatase PP1-alpha catalytic subunit [OS=Mus musculus]	0	0	Mouse	27.505	22	5	12	3	330	37.5	6.33	48.37	2	901021	93536.2	116962
Q3U9A8	SH3 domain-binding glutamic acid-rich-like protein [OS=Mus musculus]	0	0	Mouse	12.619	36	3	5	3	114	12.7	5.05	15.07	0	349094	0	0
Q3UAJ1	Peptidyl-prolyl cis-trans isomerase [OS=Mus musculus]	0	0	Mouse	99.725	76	13	377	3	164	17.9	7.9	954.01	0	7.40534e+07	1.40799e+06	1.66793e+06
Q3UEC0	Peptidase M12B domain-containing protein [OS=Mus musculus]	0	0	Mouse	16.602	9	3	9	3	502	57.1	6.14	30.15	0	370436	146557	234324
Q3UFK0	submitted name: Uncharacterized protein [OS=Mus musculus]	0	0	Mouse	6.812	9	3	3	3	330	37	6.02	6.62	0	489192	157771	188736
Q3UFZ6	Caprin-1_dimer domain-containing protein [OS=Mus musculus]	0	0	Mouse	13.292	16	3	6	3	337	37.6	4.75	19.61	0	379561	0	0
Q3UMI7	Tr-type G domain-containing protein [OS=Mus musculus]	0	0	Mouse	183.872	40	30	274	3	858	95.3	6.93	860.36	25	7.74026e+06	2.33478e+06	1.43687e+06
Q3UXR4	FERM domain-containing protein [OS=Mus musculus]	0	0	Mouse	69.752	27	16	110	3	586	69.4	6.1	278.38	4	567823	38826.6	133830
Q3UYK7	SPARC-like protein 1 [OS=Mus musculus]	0	0	Mouse	9.598	8	3	5	3	650	72.3	4.6	17.94	0	157957	0	0
Q3ZBN5	Asporin [OS=Bos taurus]	0	0	Bovin	14.509	17	3	4	3	370	42.1	9.14	13.36	0	0	212422	141700
Q3ZBV1	IST1 homolog [OS=Bos taurus]	0	0	Bovin	10.37	10	3	8	3	364	39.8	5.35	23.89	0	547030	232372	209920
Q3ZCJ8	Dipeptidyl peptidase 1 [OS=Bos taurus]	0	0	Bovin	10.534	6	3	8	3	463	51.9	7.62	21.71	0	0	271065	343039
Q3ZEJ6	Serpin A3-3 [OS=Bos taurus]	0	0	Bovin	43.422	25	11	37	3	411	46.3	6.48	81.21	0	0	589210	271242
Q497E1	40S ribosomal protein S23 [OS=Mus musculus]	0	0	Mouse	9.312	23	3	38	3	143	15.8	10.37	111.16	0	1.58732e+07	34915.8	17585.5
Q4FJZ4	Tryptophan--tRNA ligase, cytoplasmic [OS=Mus musculus]	0	0	Mouse	8.598	10	3	4	3	481	54.3	6.89	10.31	0	2.12208e+06	47925.5	34929.7
Q4FK88	Annexin [OS=Mus musculus]	0	0	Mouse	20.937	13	3	4	3	346	38.7	7.72	15.69	0	903460	18265.9	0
Q540D7	Aldo-keto reductase family 1 member A1 [OS=Mus musculus]	0	0	Mouse	36.317	33	9	23	3	325	36.6	7.39	61.3	0	809048	152720	158763
Q542I9	AAA domain-containing protein [OS=Mus musculus]	0	0	Mouse	14.31	11	3	7	3	440	49.2	6.21	21.35	0	734538	108476	101023
Q566K0	High mobility group protein HMG-I/HMG-Y [OS=Mus musculus]	0	0	Mouse	15.739	41	3	14	3	107	11.6	10.32	45.28	0	2.55526e+06	0	0
Q56A15	submitted name: Cytochrome c [OS=Mus musculus]	0	0	Mouse	7.201	31	3	3	3	105	11.6	9.58	4.54	0	343328	0	0
Q58CQ9	Pantetheinase [OS=Bos taurus]	0	0	Bovin	7.824	10	3	4	3	510	56.9	5.57	9.17	0	0	505083	148687
Q58DK4	Triokinase/FMN cyclase [OS=Bos taurus]	0	0	Bovin	14.418	8	3	7	3	578	59.1	6.86	23.86	0	0	278471	208687
Q5E9F7	Cofilin-1 [OS=Bos taurus]	0	0	Bovin	57.411	60	9	99	3	166	18.5	8	334.84	0	0	286779	387507
Q5EA01	Beta-1,4-glucuronyltransferase 1 [OS=Bos taurus]	0	0	Bovin	33.021	23	5	20	3	415	47.2	7.03	72.5	2	0	945640	920865
Q5EAD2	D-3-phosphoglycerate dehydrogenase [OS=Bos taurus]	0	0	Bovin	25.982	13	6	40	3	533	56.4	6.89	131.43	0	0	490143	379655
Q5FW62	submitted name: Serine (Or cysteine) peptidase inhibitor, clade D, member 1 [OS=Mus musculus]	0	0	Mouse	9.275	8	3	49	3	478	54.4	7.34	91.47	0	0	8.32882e+06	1.12174e+07
Q5M8M8	60S ribosomal protein L29 [OS=Mus musculus]	0	0	Mouse	7.782	19	3	23	3	160	17.6	11.84	48.68	0	3.97444e+06	22776.8	30336.7
Q5M9N6	submitted name: Rpl37a protein [OS=Mus musculus]	0	0	Mouse	12.801	33	3	14	3	82	9	10.37	38.43	0	1.62517e+06	0	0
Q5PPQ7	Coronin [OS=Mus musculus]	0	0	Mouse	12.505	9	3	4	3	474	53.1	7.08	11.91	0	418781	148951	136580
Q5RKN9	F-actin-capping protein subunit alpha [OS=Mus musculus]	0	0	Mouse	33.222	33	6	19	3	286	32.9	5.55	58	0	1.1262e+06	0	9493.76
Q5SUR0	Phosphoribosylformylglycinamidine synthase [OS=Mus musculus]	0	0	Mouse	12.589	3	3	4	3	1337	144.5	5.67	11.5	0	0	0	0
Q5SWZ0	submitted name: Prpsap2 protein [OS=Mus musculus]	0	0	Mouse	13.149	18	4	4	3	369	40.9	7.17	12.58	1	671329	0	0
Q5XK38	submitted name: Hmgn2 protein [OS=Mus musculus]	0	0	Mouse	11.121	28	3	5	3	92	9.6	9.99	13.87	0	492786	0	0
Q60864	Stress-induced-phosphoprotein 1 [OS=Mus musculus]	0	0	Mouse	8.901	7	3	4	3	543	62.5	6.8	7.39	0	695324	0	0
Q61009	Scavenger receptor class B member 1 [OS=Mus musculus]	0	0	Mouse	14.33	14	3	4	3	509	56.7	8.09	3.46	0	610845	114199	204538
Q61990	Poly(rC)-binding protein 2 [OS=Mus musculus]	0	0	Mouse	28.028	16	4	15	3	362	38.2	6.79	39.65	0	1.38742e+06	488843	454353
Q62348	Translin [OS=Mus musculus]	0	0	Mouse	20.815	28	3	10	3	228	26.2	6.44	33.35	0	1.74938e+06	14153.2	26881.5
Q66JR7	submitted name: Pgm2 protein [OS=Mus musculus]	0	0	Mouse	57.201	34	14	36	3	590	64.1	6.76	104.47	8	579739	673464	678604
Q6A028	Switch-associated protein 70 [OS=Mus musculus]	0	0	Mouse	8.05	9	3	3	3	585	69	6.05	9.94	0	253665	0	0
Q6IQX7	Chondroitin sulfate synthase 2 [OS=Mus musculus]	0	0	Mouse	10.564	7	3	4	3	774	85.5	6.84	8.54	0	0	0	0
Q6NZB3	Ribonucleoside-diphosphate reductase [OS=Mus musculus]	0	0	Mouse	9.035	5	3	4	3	792	90.1	6.6	11.75	0	149995	127488	374760
Q6ZWV7	60S ribosomal protein L35 [OS=Mus musculus]	0	0	Mouse	28.398	22	3	55	3	123	14.5	11.05	145.58	0	2.41568e+07	12758.7	0
Q6ZWY3	40S ribosomal protein S27-like [OS=Mus musculus]	0	0	Mouse	16.313	40	5	11	3	84	9.5	9.45	30.46	0	2.68735e+06	0	0
Q80UL3	submitted name: Galactokinase 1 [OS=Mus musculus]	0	0	Mouse	27.61	21	6	27	3	392	42.3	5.26	77.98	0	1.78548e+06	0	0
Q812F8	Alpha-1,3-mannosyl-glycoprotein 4-beta-N-acetylglucosaminyltransferase B [OS=Mus musculus]	0	0	Mouse	10.37	10	3	3	3	548	63.3	7.88	9.69	0	0	0	0
Q8BJU2	Tetraspanin-9 [OS=Mus musculus]	0	0	Mouse	14.904	13	3	22	3	239	26.7	7.42	81.32	0	1.17819e+06	209551	320015
Q8C0E2	Vacuolar protein sorting-associated protein 26B [OS=Mus musculus]	0	0	Mouse	14.058	12	4	9	3	336	39.1	7.37	22.82	0	709813	21530.8	0
Q8C2E6	Monocarboxylate transporter 1 [OS=Mus musculus]	0	0	Mouse	18.091	10	3	16	3	493	53.2	7.47	56.63	0	601776	99525.2	97845.2
Q8CBQ5	Phosphatidylinositol 4-kinase type 2-beta [OS=Mus musculus]	0	0	Mouse	10.015	7	3	7	3	469	53.4	6.8	19.56	0	0	192265	216669
Q8QZY6	Tetraspanin-14 [OS=Mus musculus]	0	0	Mouse	20.614	16	3	26	3	270	30.7	6.51	90.52	0	1.10966e+06	502740	804459
Q8R010	Aminoacyl tRNA synthase complex-interacting multifunctional protein 2 [OS=Mus musculus]	0	0	Mouse	25.918	29	5	18	3	320	35.4	7.83	43.84	2	2.54097e+06	23098.2	56031.7
Q8R2Q8	Bone marrow stromal antigen 2 [OS=Mus musculus]	0	0	Mouse	27.713	17	3	28	3	172	19.1	7.34	94.43	0	1.76586e+06	664918	824721
Q8R2V4	submitted name: Eif4g1 protein [OS=Mus musculus]	0	0	Mouse	9.549	8	3	5	3	479	54.4	5.34	12.74	0	449582	4005.98	0
Q91VR8	Protein BRICK1 [OS=Mus musculus]	0	0	Mouse	9.724	37	3	8	3	75	8.8	5.45	15.73	0	1.32852e+06	12682	0
Q91XX6	submitted name: Protocadherin gamma B4 [OS=Mus musculus]	0	0	Mouse	12.414	4	3	7	3	912	99.2	5.01	17.38	0	175342	204119	272704
Q91YI0	Argininosuccinate lyase [OS=Mus musculus]	0	0	Mouse	34.764	29	6	6	3	464	51.7	6.96	19.6	0	554455	0	0
Q921D5	DNA replication licensing factor MCM4 [OS=Mus musculus]	0	0	Mouse	15.103	6	3	7	3	862	96.7	7.21	20.44	0	572503	0	0
Q922F4	Tubulin beta-6 chain [OS=Mus musculus]	0	0	Mouse	76.944	31	11	146	3	447	50.1	4.89	495.9	1	899581	0	139625
Q922T2	Microfibril-associated glycoprotein 3 [OS=Mus musculus]	0	0	Mouse	9.245	10	3	5	3	349	38.4	5.33	14.31	0	65309.5	154401	176670
Q99LC5	Electron transfer flavoprotein subunit alpha, mitochondrial [OS=Mus musculus]	0	0	Mouse	17.477	17	3	4	3	333	35	8.38	14.59	0	881877	0	0
Q99LS3	Phosphoserine phosphatase [OS=Mus musculus]	0	0	Mouse	10.253	15	3	4	3	225	25.1	6.14	10.05	0	839863	9449.07	2647.06
Q9CPU0	Lactoylglutathione lyase [OS=Mus musculus]	0	0	Mouse	13.274	20	3	6	3	184	20.8	5.47	20.56	0	956628	0	0
Q9CR57	60S ribosomal protein L14 [OS=Mus musculus]	0	0	Mouse	13.81	17	3	41	3	217	23.5	11.02	122.66	0	2.20497e+07	584134	613365
Q9CSC2	PX domain-containing protein [OS=Mus musculus]	0	0	Mouse	7.695	29	3	8	3	132	15.4	9.07	22.76	0	450870	132673	165777
Q9CU62	Structural maintenance of chromosomes protein 1A [OS=Mus musculus]	0	0	Mouse	8.037	4	3	3	3	1233	143.1	7.64	9.63	0	204293	392079	1.08242e+06
Q9CZH3	Proteasome assembly chaperone 3 [OS=Mus musculus]	0	0	Mouse	11.817	43	3	4	3	122	13.3	8.66	11.86	0	787297	0	0
Q9CZU5	Phenylalanine--tRNA ligase beta subunit [OS=Mus musculus]	0	0	Mouse	11.704	6	3	3	3	589	65.6	7.11	7.65	0	629696	0	0
Q9D0M1	Phosphoribosyl pyrophosphate synthase-associated protein 1 [OS=Mus musculus]	0	0	Mouse	15.246	19	4	6	3	356	39.4	7.2	20.24	0	695911	0	0
Q9D1R9	60S ribosomal protein L34 [OS=Mus musculus]	0	0	Mouse	9.872	15	3	27	3	117	13.3	11.47	65.13	0	9.88857e+06	22174.1	9894.26
Q9D2D1	Carboxypeptidase [OS=Mus musculus]	0	0	Mouse	15.613	10	3	4	3	474	53.8	5.86	13.35	0	807008	0	0
Q9D6E6	submitted name: Uncharacterized protein [OS=Mus musculus]	0	0	Mouse	15.288	24	3	5	3	172	19.8	4.81	15.07	0	827276	74016.8	128311
Q9D6F6	Dynein light chain [OS=Mus musculus]	0	0	Mouse	8.097	15	3	6	3	89	10.3	7.4	14.01	0	900899	122729	168817
Q9D7B2	LIM and senescent cell antigen-like-containing domain protein [OS=Mus musculus]	0	0	Mouse	11.28	11	3	9	3	396	45.6	7.88	29.29	0	0	309840	341473
Q9D7F5	UBC core domain-containing protein [OS=Mus musculus]	0	0	Mouse	14.231	36	3	6	3	147	16.6	7.3	16.48	0	521630	185652	161674
Q9D859	submitted name: Uncharacterized protein [OS=Mus musculus]	0	0	Mouse	35.052	40	6	50	3	192	21.5	8.5	166.53	2	1.9995e+06	701169	617792
Q9D892	Inosine triphosphate pyrophosphatase [OS=Mus musculus]	0	0	Mouse	12.489	21	3	4	3	198	21.9	5.87	11.92	0	347503	0	0
Q9D8B3	Charged multivesicular body protein 4b [OS=Mus musculus]	0	0	Mouse	17.806	18	3	14	3	224	24.9	4.82	52.32	0	2.80865e+06	426885	373223
Q9JHS3	Ragulator complex protein LAMTOR2 [OS=Mus musculus]	0	0	Mouse	15.032	22	3	4	3	125	13.5	5.4	14.41	0	613483	0	0
Q9JI95	submitted name: CPN10-like protein [OS=Mus musculus]	0	0	Mouse	14.505	33	3	9	3	102	11	8.92	23.23	0	1.0156e+06	0	0
Q9JIW9	Ras-related protein Ral-B [OS=Mus musculus]	0	0	Mouse	14.102	34	4	9	3	206	23.3	6.62	27.32	1	1.12689e+06	95461	121412
Q9JIZ9	Phospholipid scramblase 3 [OS=Mus musculus]	0	0	Mouse	17.988	18	3	10	3	296	31.8	6.38	44.57	0	1.12393e+06	315563	315013
Q9QXY6	EH domain-containing protein 3 [OS=Mus musculus]	0	0	Mouse	51.449	29	10	20	3	535	60.8	6.46	51.63	0	51829.6	129322	203238
Q9WU28	Prefoldin subunit 5 [OS=Mus musculus]	0	0	Mouse	15.203	27	3	3	3	154	17.3	6.33	9.49	0	696590	5347.21	0
Q9WUL7	ADP-ribosylation factor-like protein 3 [OS=Mus musculus]	0	0	Mouse	12.415	28	3	3	3	182	20.5	7.24	8.91	0	488733	30918.6	42226.4
Q9Z0F4	Calcium and integrin-binding protein 1 [OS=Mus musculus]	0	0	Mouse	17.503	29	3	8	3	191	21.8	4.65	24.78	0	729019	113080	134735
Q9Z1R3	Apolipoprotein M [OS=Mus musculus]	0	0	Mouse	13.754	15	3	64	3	190	21.3	6.52	156.82	0	117666	2.75576e+06	3.07922e+06
Q9Z1T1	AP-3 complex subunit beta-1 [OS=Mus musculus]	0	0	Mouse	14.242	5	3	3	3	1105	122.7	5.66	8.28	0	0	0	0
Q9Z266	SNARE-associated protein Snapin [OS=Mus musculus]	0	0	Mouse	13.252	40	3	5	3	136	14.9	9.31	9.92	0	917484	0	37055.1
A0A087WPW5	submitted name: Kinectin [OS=Mus musculus]	0	0	Mouse	7.177	3	2	2	2	1252	143.7	6.13	6.57	0	0	0	0
A0A087WS46	submitted name: Eukaryotic translation elongation factor 1 beta 2 [OS=Mus musculus]	0	0	Mouse	11.486	15	2	11	2	184	20.1	4.56	41.73	0	5.27019e+06	0	0
A0A0A0MQG7	submitted name: Uroporphyrinogen decarboxylase [OS=Mus musculus]	0	0	Mouse	7.85	24	2	4	2	120	13	9.52	7.42	0	389223	149509	164030
A0A0A6YW80	submitted name: N-alpha-acetyltransferase 15, NatA auxiliary subunit [OS=Mus musculus]	0	0	Mouse	5.139	4	2	2	2	815	95.2	6.98	5.32	0	0	0	0
A0A0A6YXG9	Uridine/cytidine kinase [OS=Mus musculus]	0	0	Mouse	7.237	27	2	2	2	194	22.3	6.93	5.85	0	490342	0	0
A0A0A6YY29	submitted name: Calcyclin-binding protein [OS=Mus musculus]	0	0	Mouse	8.329	22	2	3	2	135	15.5	9.38	6.23	0	1.75004e+06	15361.6	18696.9
A0A0G2JG10	RNA helicase [OS=Mus musculus]	0	0	Mouse	5.526	4	2	2	2	608	68.5	6.8	5.21	0	395700	0	0
A0A0N4SUV6	submitted name: Selenocysteine-specific elongation factor [OS=Mus musculus]	0	0	Mouse	9.332	11	2	2	2	534	58	7.33	6.52	0	0	0	0
A0A0R4IZY0	submitted name: Thimet oligopeptidase [OS=Mus musculus]	0	0	Mouse	6.519	5	2	2	2	687	78	5.99	6.79	0	0	0	0
A0A0R4J0A9	Low-density lipoprotein receptor-related protein [OS=Mus musculus]	0	0	Mouse	6.543	2	2	5	2	1613	180.2	5.33	16.69	0	0	12020.5	12207
A0A0R4J0G6	Glutaminyl-peptide cyclotransferase [OS=Mus musculus]	0	0	Mouse	10.815	10	2	4	2	362	41.1	6.8	14.32	0	720603	301999	541960
A0A0R4J1G9	submitted name: Metalloreductase STEAP3 [OS=Mus musculus]	0	0	Mouse	9.519	5	2	4	2	488	54.7	9.22	7.25	0	50096.5	312563	280971
A0A1B0GS13	submitted name: Apoptosis regulator BAX [OS=Mus musculus]	0	0	Mouse	9.007	23	2	2	2	114	12.6	4.94	6.66	0	557838	0	0
A0A1S6GWH0	submitted name: Uncharacterized protein [OS=Mus musculus]	0	0	Mouse	15.363	18	3	10	2	163	18.7	9.51	26.5	1	658152	63575.5	92715.7
A0A1W2P7A1	40S ribosomal protein S12 [OS=Mus musculus]	0	0	Mouse	6.451	17	2	8	2	148	16	8.16	16.82	0	3.18787e+06	0	0
A0A1W2P7X0	Costars family protein ABRACL [OS=Mus musculus]	0	0	Mouse	8.958	51	2	2	2	57	6.4	8.92	6.29	0	181422	0	0
A0A2I3BPG9	submitted name: Ribosomal protein L36A, pseudogene 1 [OS=Mus musculus]	0	0	Mouse	5.147	9	2	4	2	106	12.4	10.51	10.82	0	1.32855e+06	0	0
A0A2R8W6S4	submitted name: Protein kinase C and casein kinase substrate in neurons protein 2 [OS=Mus musculus]	0	0	Mouse	4.904	11	2	3	2	272	31.3	4.81	8.72	0	583691	0	0
A0A338P7B7	submitted name: Dynein light chain Tctex-type 1A [OS=Mus musculus]	0	0	Mouse	13.933	30	2	10	2	112	12.2	5.12	38.87	0	1.47642e+06	0	0
A0A494BAH5	submitted name: Prefoldin subunit 1 [OS=Mus musculus]	0	0	Mouse	5.372	20	2	2	2	104	12.3	6.8	5.46	0	723002	0	0
A0A498WGD8	submitted name: Thioredoxin-like protein 1 [OS=Mus musculus]	0	0	Mouse	10.443	8	2	2	2	292	32.7	5.07	6.61	0	638539	29181.4	0
A2A9X5	submitted name: 5'(3')-deoxyribonucleotidase, cytosolic type [OS=Mus musculus]	0	0	Mouse	13.759	24	2	3	2	194	21.9	5.33	13.26	0	379982	0	0
A2AFI3	submitted name: RNA-binding motif protein, X chromosome [OS=Mus musculus]	0	0	Mouse	9.839	9	2	4	2	301	32.7	9.88	13.62	0	2.14001e+06	0	0
A2ALV7	submitted name: Proteasome adapter and scaffold protein ECM29 [OS=Mus musculus]	0	0	Mouse	9.642	3	2	2	2	1490	164.4	7.93	6.33	0	319303	0	0
A2AUE1	submitted name: DnaJ homolog subfamily C member 5 [OS=Mus musculus]	0	0	Mouse	6.076	18	2	8	2	141	15.8	7.85	26.39	0	0	39205.9	73280.9
A2AVR9	Dynein light chain roadblock [OS=Mus musculus]	0	0	Mouse	12.128	27	2	7	2	104	11.9	6.06	21.08	0	1.66199e+06	0	0
A2VE99	Septin-11 [OS=Bos taurus]	0	0	Bovin	9.031	9	3	8	2	425	49	6.81	19.28	1	2.0521e+06	218969	169059
A3KN22	NEDD8-conjugating enzyme Ubc12 [OS=Bos taurus]	0	0	Bovin;Mouse	7.584	22	2	2	2	183	20.9	7.69	7.84	0	248711	0	0
A5PK51	Nicotinate phosphoribosyltransferase [OS=Bos taurus]	0	0	Bovin	9.144	7	2	3	2	538	57.8	7.12	8.56	0	0	273734	345791
A8DUQ1	submitted name: Beta-globin [OS=Mus musculus]	0	0	Mouse	16.007	22	4	740	2	147	15.8	7.69	1740.97	0	0	3.01123e+06	1.37706e+06
A9CLV6	submitted name: Axotomy induced glycoprotein 2 [OS=Mus musculus]	0	0	Mouse	9.768	7	2	12	2	453	50.5	6.28	34.43	0	854417	412835	376657
B2RSC8	E3 ubiquitin-protein ligase [OS=Mus musculus]	0	0	Mouse	4.399	2	2	2	2	887	102.6	5.26	3.87	0	350972	0	0
B7ZC46	Septin [OS=Mus musculus]	0	0	Mouse	11.254	10	3	7	2	440	50.9	6.09	16.9	0	1.21862e+06	0	0
CO3_HUMAN	contaminant protein)	0	1		90.878	8	15	948	2	1663	187	6.4	2811.71	0	0	3.31909e+06	3.40686e+06
D3YZ09	H/ACA ribonucleoprotein complex subunit [OS=Mus musculus]	0	0	Mouse	4.04	11	2	3	2	198	20.4	10.14	8.06	0	813478	0	0
D3Z3C3	submitted name: Heparanase [OS=Mus musculus]	0	0	Mouse	9.407	8	2	4	2	483	54.5	9.11	14.08	0	392647	0	26446
D3Z598	submitted name: Latent-transforming growth factor beta-binding protein 4 [OS=Mus musculus]	0	0	Mouse	10.961	2	2	2	2	1558	166.7	5.11	6.48	0	0	0	0
D3Z6I8	submitted name: Tropomyosin alpha-3 chain [OS=Mus musculus]	0	0	Mouse	11.774	30	5	7	2	247	28.7	4.79	17.32	0	1.30143e+06	9732.9	0
D3Z7C6	submitted name: Prostaglandin E synthase 3 [OS=Mus musculus]	0	0	Mouse	5.841	21	2	5	2	130	15	4.79	13.33	0	484641	56024.4	96474.5
E9PUD2	Dynamin-1-like protein [OS=Mus musculus]	0	0	Mouse	19.257	5	2	5	2	712	79.5	7.08	21.43	0	313627	0	0
E9PV24	Fibrinogen alpha chain [OS=Mus musculus]	0	0	Mouse	9.004	4	3	18	2	789	87.4	6.11	47.41	0	0	2.69979e+06	2.73536e+06
E9PYD5	Transcription elongation factor [OS=Mus musculus]	0	0	Mouse	4.548	8	2	4	2	312	35	7.78	7.38	0	270217	0	0
E9Q1S3	Protein transport protein SEC23 [OS=Mus musculus]	0	0	Mouse	10.54	6	3	4	2	736	82.9	7.46	12.29	0	145387	25188.6	32178.2
E9Q4T8	submitted name: Cullin-3 [OS=Mus musculus]	0	0	Mouse	11.553	5	2	2	2	702	81.1	8.47	8.38	0	0	0	0
E9Q919	submitted name: Dynactin subunit 3 [OS=Mus musculus]	0	0	Mouse	4.702	13	2	3	2	159	18	6.58	6.39	0	1.01796e+06	37406.9	38971.7
E9QJT5	Acylphosphatase [OS=Mus musculus]	0	0	Mouse	8.084	17	2	3	2	157	17.3	9.13	10.08	0	330777	0	0
F6QYF8	Aminopeptidase [OS=Mus musculus]	0	0	Mouse	10.596	5	2	2	2	876	98.5	5.88	6.87	0	516530	239731	281504
F6SJM7	submitted name: Fucose mutarotase [OS=Mus musculus]	0	0	Mouse	9.258	17	2	5	2	156	17.3	5.39	14.12	0	565217	0	0
F6V6T4	submitted name: Transmembrane emp24 domain-containing protein 2 [OS=Mus musculus]	0	0	Mouse	6.596	13	2	4	2	176	20	9.07	9.6	0	262589	79362.4	119086
F6ZFP8	submitted name: Selenocysteine lyase [OS=Mus musculus]	0	0	Mouse	8.075	7	2	2	2	249	27.2	7.21	6.72	0	589245	0	0
F7CUP3	N-acetylglucosamine-6-phosphate deacetylase [OS=Mus musculus]	0	0	Mouse	8.222	7	2	2	2	446	47.1	6.87	7.37	0	623975	25824.6	13619.8
G3MV68	submitted name: Solute carrier family 7 member 1 [OS=Mus musculus castaneus]	0	0	Mouse	11.912	8	2	11	2	622	67.2	7.37	33.9	0	1.61317e+06	347129	545277
G3UW85	Enhancer of rudimentary homolog [OS=Mus musculus]	0	0	Mouse	3.746	14	2	2	2	123	14.3	5.54	2.99	0	682688	0	0
G3UZN1	submitted name: D-dopachrome decarboxylase [OS=Mus musculus]	0	0	Mouse	5.94	32	2	4	2	73	8.2	7.34	10.56	0	562809	0	0
G3X8U3	Queuosine salvage protein [OS=Mus musculus]	0	0	Mouse	7.669	12	2	2	2	338	38.6	5.64	5.64	0	238944	64204.1	63655.4
G3X925	Pyruvate kinase [OS=Mus musculus]	0	0	Mouse	17.898	8	4	49	2	574	62.2	7.09	119.23	0	151102	72579.4	184700
G3X956	FACT complex subunit [OS=Mus musculus]	0	0	Mouse	4.557	3	2	2	2	1047	119.8	5.66	6.64	0	0	0	0
G4V4Z0	submitted name: Putative envelope protein [OS=Mus musculus]	0	0	Mouse	93.425	21	15	692	2	645	69.9	7.96	1893	0	1.11098e+07	2.75983e+06	3.32466e+06
J3QNM3	submitted name: Protein enabled homolog [OS=Mus musculus]	0	0	Mouse	6.256	6	2	2	2	789	84.5	7.52	7.24	0	0	0	0
J3QP56	Palmitoyl-protein hydrolase [OS=Mus musculus]	0	0	Mouse	20.766	34	4	9	2	224	23.7	7.06	30.35	0	488298	15235.6	25429.7
O09044	Synaptosomal-associated protein 23 [OS=Mus musculus]	0	0	Mouse	12.879	15	2	6	2	210	23.2	4.98	23.25	0	809416	163477	149399
O09114	Prostaglandin-H2 D-isomerase [OS=Mus musculus]	0	0	Mouse	9.719	31	2	3	2	189	21.1	8.25	12.58	0	821884	357829	0
O35127	Protein C10 [OS=Mus musculus]	0	0	Mouse	8.919	26	2	2	2	126	13.2	5.14	6.89	0	0	0	0
O35566	CD151 antigen [OS=Mus musculus]	0	0	Mouse	6.361	9	2	22	2	253	28.2	7.47	52.73	0	1.21292e+06	609709	1.09937e+06
O54941	SWI/SNF-related matrix-associated actin-dependent regulator of chromatin subfamily E member 1 [OS=Mus musculus]	0	0	Mouse	4.463	6	2	3	2	411	46.6	4.88	7.71	0	123240	0	0
O70194	Eukaryotic translation initiation factor 3 subunit D [OS=Mus musculus]	0	0	Mouse	7.397	4	2	2	2	548	63.9	6.05	5.1	0	0	0	0
O70591	Prefoldin subunit 2 [OS=Mus musculus]	0	0	Mouse	11.758	17	2	2	2	154	16.5	6.58	7.61	0	1.60942e+06	0	0
O88200	C-type lectin domain family 11 member A [OS=Mus musculus]	0	0	Mouse	12.864	8	2	14	2	328	36.4	5	17.35	0	0	2.2389e+06	1.7406e+06
O88456	Calpain small subunit 1 [OS=Mus musculus]	0	0	Mouse	13.099	20	2	2	2	268	28.4	5.63	9.52	0	0	0	0
O88545	COP9 signalosome complex subunit 6 [OS=Mus musculus]	0	0	Mouse	10.451	12	2	3	2	324	35.9	5.73	8.65	0	1.58991e+06	107464	78973.4
O88668	Protein CREG1 [OS=Mus musculus]	0	0	Mouse	8.284	13	2	5	2	220	24.4	6.42	12.58	0	1.67081e+06	104043	117041
O88958	Glucosamine-6-phosphate isomerase 1 [OS=Mus musculus]	0	0	Mouse	9.074	15	2	3	2	289	32.5	6.6	9.87	0	1.03081e+06	0	0
P00376	Dihydrofolate reductase [OS=Bos taurus]	0	0	Bovin	12.267	25	2	10	2	187	21.6	6.6	35.79	0	0	149413	279456
P00974	Pancreatic trypsin inhibitor [OS=Bos taurus]	0	0	Bovin	15.426	46	5	66	2	100	10.9	8.84	106.28	3	4.4049e+07	2.11943e+06	1.2157e+06
P01035	Cystatin-C [OS=Bos taurus]	0	0	Bovin	8.133	25	2	9	2	148	16.3	9.04	23.92	0	51955.7	264671	82255.4
P01888	Beta-2-microglobulin [OS=Bos taurus]	0	0	Bovin	6.269	31	2	4	2	118	13.7	8	9.14	0	0	352770	134547
P02453	Collagen alpha-1(I) chain [OS=Bos taurus]	0	0	Bovin	8.02	2	2	5	2	1463	138.9	5.78	13.75	0	439817	429002	183124
P02465	Collagen alpha-2(I) chain [OS=Bos taurus]	0	0	Bovin	9.437	2	2	3	2	1364	129	9.14	10.65	0	0	161194	29938.6
P02510	Alpha-crystallin B chain [OS=Bos taurus]	0	0	Bovin	5.52	24	2	3	2	175	20	7.33	8.04	0	0	67089.5	135589
P02694	Retinol-binding protein 1 [OS=Bos taurus]	0	0	Bovin	8.034	16	2	3	2	135	15.8	5.02	8.81	0	0	119729	117096
P06684	Complement C5 [OS=Mus musculus]	0	0	Mouse	4.022	1	2	5	2	1680	188.8	6.81	8.51	0	0	612561	740927
P07857	Sterol carrier protein 2 [OS=Bos taurus]	0	0	Bovin	5.207	3	2	2	2	543	58.5	8.31	4.54	0	529658	0	0
P09103	Protein disulfide-isomerase [OS=Mus musculus]	0	0	Mouse	3.887	3	2	2	2	509	57	4.88	4.42	0	0	0	0
P10152	Angiogenin-1 [OS=Bos taurus]	0	0	Bovin	4.468	15	2	5	2	148	17	8.85	13.02	0	236555	51288	62486
P13384	Insulin-like growth factor-binding protein 2 [OS=Bos taurus]	0	0	Bovin	5.336	6	2	4	2	317	34	7.36	9.81	0	0	37805.2	29364.5
P15246	Protein-L-isoaspartate(D-aspartate) O-methyltransferase [OS=Bos taurus]	0	0	Bovin	13.818	25	3	6	2	227	24.6	7.58	16.52	1	2.29596e+06	118369	178382
P17439	Lysosomal acid glucosylceramidase [OS=Mus musculus]	0	0	Mouse	9.566	5	2	2	2	515	57.6	7.75	6.36	0	0	0	0
P17690	Beta-2-glycoprotein 1 [OS=Bos taurus]	0	0	Bovin	6.399	5	2	11	2	345	38.2	8.15	27.54	0	0	4.63127e+06	1.81806e+06
P19035	Apolipoprotein C-III [OS=Bos taurus]	0	0	Bovin	9.935	35	2	13	2	96	10.7	5.11	57.7	0	228616	949267	415540
P19483	ATP synthase subunit alpha, mitochondrial [OS=Bos taurus]	0	0	Bovin	10.725	7	2	2	2	553	59.7	9.19	7.99	0	0	0	0
P26369	Splicing factor U2AF 65 kDa subunit [OS=Mus musculus]	0	0	Mouse	8.134	12	2	3	2	475	53.5	9.09	10.68	0	978047	0	0
P34884	Macrophage migration inhibitory factor [OS=Mus musculus]	0	0	Mouse	6.696	14	2	19	2	115	12.5	7.34	32.05	0	2.19477e+07	202690	163843
P35505	Fumarylacetoacetase [OS=Mus musculus]	0	0	Mouse	7.365	5	2	2	2	419	46.1	7.18	6.83	0	795481	0	0
P43274	Histone H1.4 [OS=Mus musculus]	0	0	Mouse	5.152	10	2	9	2	219	22	11.11	21.51	0	1.09923e+06	11787.4	0
P47856	Glutamine--fructose-6-phosphate aminotransferase [isomerizing] 1 [OS=Mus musculus]	0	0	Mouse	9.473	4	2	2	2	697	78.5	6.84	6.85	0	0	0	0
P47955	60S acidic ribosomal protein P1 [OS=Mus musculus]	0	0	Mouse	11.909	29	2	39	2	114	11.5	4.32	130.02	0	1.2798e+07	43030.3	46853.4
P51660	Peroxisomal multifunctional enzyme type 2 [OS=Mus musculus]	0	0	Mouse	9.253	3	2	2	2	735	79.4	8.57	5.96	0	517690	0	0
P52760	2-iminobutanoate/2-iminopropanoate deaminase [OS=Mus musculus]	0	0	Mouse	8.458	19	2	3	2	135	14.2	8.68	10.68	0	423752	0	0
P55859	Purine nucleoside phosphorylase [OS=Bos taurus]	0	0	Bovin	13.144	12	2	4	2	289	32	6.34	13.44	0	0	131719	182168
P55906	Transforming growth factor-beta-induced protein ig-h3 [OS=Bos taurus]	0	0	Bovin	6.965	5	2	2	2	683	74.4	7.25	6	0	0	0	0
P61021	Ras-related protein Rab-5B [OS=Mus musculus]	0	0	Mouse	18.601	26	5	21	2	215	23.7	8.13	50.7	0	163798	72052.2	111499
P61750	ADP-ribosylation factor 4 [OS=Mus musculus]	0	0	Mouse	62.068	53	8	117	2	180	20.4	7.14	406.67	0	1.92914e+06	258356	280108
P61924	Coatomer subunit zeta-1 [OS=Mus musculus]	0	0	Mouse	9.836	32	2	2	2	177	20.2	4.81	6.79	0	996914	0	0
P62157	Calmodulin [OS=Bos taurus]	0	0	Bovin;Mouse	18.743	22	2	9	2	149	16.8	4.22	31.8	0	3.58966e+06	173322	156652
P62276	40S ribosomal protein S29 [OS=Bos taurus]	0	0	Bovin;Mouse	5.643	27	2	19	2	56	6.7	10.13	39.37	0	2.02e+07	2276.67	0
P62320	Small nuclear ribonucleoprotein Sm D3 [OS=Mus musculus]	0	0	Mouse	12.68	15	2	38	2	126	13.9	10.32	96.11	0	1.75322e+07	0	0
P62774	Myotrophin [OS=Mus musculus]	0	0	Mouse	16.555	33	3	7	2	118	12.9	5.52	31.45	1	1.30698e+06	34622.1	35064.6
P70349	Adenosine 5'-monophosphoramidase HINT1 [OS=Mus musculus]	0	0	Mouse	22.013	30	2	34	2	126	13.8	6.87	106.19	0	1.47877e+07	78125.1	81695.8
P70698	CTP synthase 1 [OS=Mus musculus]	0	0	Mouse	9.923	4	2	2	2	591	66.6	6.58	6.53	0	189724	46280.9	69765.7
P80311	Peptidyl-prolyl cis-trans isomerase B [OS=Bos taurus]	0	0	Bovin	20.077	29	5	12	2	216	23.7	9.32	25.62	3	895742	167615	279005
P82343	N-acylglucosamine 2-epimerase [OS=Mus musculus]	0	0	Mouse	9.239	6	2	3	2	430	49.7	6.06	7.64	0	1.17993e+06	57852	31724
P84084	ADP-ribosylation factor 5 [OS=Mus musculus]	0	0	Mouse	66.756	53	9	121	2	180	20.5	6.79	419.93	1	666258	90956.7	109306
P97298	Pigment epithelium-derived factor [OS=Mus musculus]	0	0	Mouse	55.923	25	7	286	2	417	46.2	6.98	954.92	0	1.07645e+06	0	0
P97348	Rho-related GTP-binding protein RhoD [OS=Mus musculus]	0	0	Mouse	10.297	20	2	4	2	210	23.5	8.18	17.96	0	0	53563.6	92430.1
P97371	Proteasome activator complex subunit 1 [OS=Mus musculus]	0	0	Mouse	8.956	15	2	3	2	249	28.7	5.97	8.25	0	419424	15144.2	20744.6
Q06805	Tyrosine-protein kinase receptor Tie-1 [OS=Bos taurus]	0	0	Bovin	6.641	2	2	7	2	1136	124.9	6.62	18.59	0	11403.6	115457	218380
Q08DP0	Phosphoglucomutase-1 [OS=Bos taurus]	0	0	Bovin	57.92	32	13	35	2	562	61.6	6.81	106.34	0	0	537617	427186
Q08E11	Peptidyl-prolyl cis-trans isomerase C [OS=Bos taurus]	0	0	Bovin	18.156	26	4	21	2	212	22.8	8.7	59.94	1	244981	406975	590912
Q08E38	Pre-mRNA-processing factor 19 [OS=Bos taurus]	0	0	Bovin	3.69	4	2	3	2	504	55.2	6.61	7.34	0	1.12283e+06	0	0
Q0P5F9	2-aminomuconic semialdehyde dehydrogenase [OS=Bos taurus]	0	0	Bovin	9.913	10	2	4	2	487	53.3	7.58	16.15	0	0	0	0
Q0VBZ9	MARCKS-related protein [OS=Bos taurus]	0	0	Bovin	5.619	14	2	3	2	198	19.8	4.69	10.5	0	706284	13870	6844.76
Q0VCK0	Bifunctional purine biosynthesis protein ATIC [OS=Bos taurus]	0	0	Bovin	18.606	14	6	10	2	592	64.4	6.84	22.97	0	0	379410	376898
Q14C24	submitted name: U2 small nuclear ribonucleoprotein auxiliary factor (U2AF) 1 [OS=Mus musculus]	0	0	Mouse	5.332	13	2	2	2	239	27.8	8.81	5.63	0	330697	0	0
Q17QC5	AP-2 complex subunit sigma [OS=Bos taurus]	0	0	Bovin;Mouse	4.875	11	2	3	2	142	17	6.18	6.74	0	2.5969e+06	36797.5	78046.2
Q1JPA6	Arylamine N-acetyltransferase 1 [OS=Bos taurus]	0	0	Bovin	10.339	14	2	10	2	290	34.2	5.58	34.89	0	0	265684	329406
Q28106	Contactin-1 [OS=Bos taurus]	0	0	Bovin	11.196	4	2	5	2	1018	113.3	6.23	19.3	0	0	361292	287652
Q2HJH9	Programmed cell death protein 5 [OS=Bos taurus]	0	0	Bovin	8.804	21	2	3	2	125	14.2	6.58	7.17	0	461233	0	2457.33
Q2KIW9	UMP-CMP kinase [OS=Bos taurus]	0	0	Bovin	5.355	13	2	3	2	196	22.3	5.83	8.22	0	302793	15407.8	0
Q2KJH6	Serpin H1 [OS=Bos taurus]	0	0	Bovin	35.501	26	9	33	2	418	46.5	8.97	67.98	0	0	335632	413748
Q2NL00	Glutathione S-transferase theta-1 [OS=Bos taurus]	0	0	Bovin	11.716	16	2	2	2	240	27.1	8.41	9.24	0	0	0	0
Q2TA37	ADP-ribosylation factor-like protein 2 [OS=Bos taurus]	0	0	Bovin	12.14	16	2	2	2	184	20.9	6.34	8.3	0	421284	31791.2	36585.4
Q2TA49	Vasodilator-stimulated phosphoprotein [OS=Bos taurus]	0	0	Bovin	12.246	10	2	5	2	383	40.4	8.68	19.03	0	0	155931	161098
Q2TBL6	Transaldolase [OS=Bos taurus]	0	0	Bovin	20.542	23	6	12	2	337	37.7	7.47	31.88	0	0	181062	155307
Q2TBQ8	6-phosphogluconolactonase [OS=Bos taurus]	0	0	Bovin	14.086	21	2	5	2	258	27.5	5.85	15.62	0	0	60642.6	124214
Q32L99	Prostaglandin reductase 2 [OS=Bos taurus]	0	0	Bovin	7.206	13	2	2	2	351	38.4	5.53	6.79	0	0	67077.9	75212.9
Q32LK2	Cysteine-rich and transmembrane domain-containing protein 1 [OS=Bos taurus]	0	0	Bovin	8.214	11	2	7	2	103	11.1	4.44	15.45	0	1.22284e+06	229782	222648
Q32P08	submitted name: Tpr protein [OS=Mus musculus]	0	0	Mouse	5.148	3	2	2	2	785	90.9	5.49	6.09	0	0	0	0
Q32PA4	14 kDa phosphohistidine phosphatase [OS=Bos taurus]	0	0	Bovin	7.297	19	2	13	2	125	13.9	5.82	33.06	0	282646	56871.4	78281.4
Q32PJ8	Histone deacetylase 1 [OS=Bos taurus]	0	0	Bovin	8.373	6	2	2	2	482	55.1	5.48	6	0	1.07356e+06	244125	0
Q3KQQ1	NSFL1 cofactor p47 [OS=Mus musculus]	0	0	Mouse	8.938	7	2	2	2	369	40.6	5.15	5.44	0	619012	0	0
Q3MHR3	Dynein light chain 2, cytoplasmic [OS=Bos taurus]	0	0	Bovin;Mouse	9.238	13	2	3	2	89	10.3	7.37	7.79	0	972733	0	0
Q3SWW9	Serine/threonine-protein phosphatase PP1-beta catalytic subunit [OS=Bos taurus]	0	0	Bovin;Mouse	24.548	20	4	12	2	327	37.2	6.19	41.49	0	1.91613e+06	253187	152265
Q3SWX8	Histone-binding protein RBBP7 [OS=Bos taurus]	0	0	Bovin	5.089	9	2	2	2	425	47.8	5.05	5.13	0	813843	0	0
Q3SWY3	Inosine-5'-monophosphate dehydrogenase 2 [OS=Bos taurus]	0	0	Bovin	5.765	4	2	5	2	514	55.7	7.31	11.68	0	341164	0	0
Q3SZ62	Phosphoglycerate mutase 1 [OS=Bos taurus]	0	0	Bovin	132.29	81	19	195	2	254	28.8	7.18	538.01	19	1.49051e+07	1.08913e+06	1.70321e+06
Q3SZF2	ADP-ribosylation factor 4 [OS=Bos taurus]	0	0	Bovin	56.825	48	8	115	2	180	20.5	6.19	402.32	0	0	47308.1	91837.1
Q3SZJ9	Phosphomannomutase 2 [OS=Bos taurus]	0	0	Bovin	5.58	15	2	2	2	246	28	6.38	6.65	0	0	25090.7	60381.5
Q3SZX4	Carbonic anhydrase 3 [OS=Bos taurus]	0	0	Bovin	9.115	17	3	8	2	260	29.4	7.84	23.92	1	0	110978	165279
Q3T0Z8	Small nuclear ribonucleoprotein F [OS=Bos taurus]	0	0	Bovin;Mouse	12.668	24	2	21	2	86	9.7	4.67	86.11	0	2.21664e+06	2908.42	0
Q3TAL2	Secretory carrier-associated membrane protein [OS=Mus musculus]	0	0	Mouse	12.642	10	2	5	2	329	36.4	6.32	18.55	0	685235	190824	195057
Q3TG92	submitted name: Uncharacterized protein [OS=Mus musculus]	0	0	Mouse	263.11	59	28	1215	2	377	42	5.39	3534.76	1	219050	128666	0
Q3TH73	Protein tweety homolog 2 [OS=Mus musculus]	0	0	Mouse	11.651	5	2	13	2	532	59	6.07	30.65	0	426852	232059	410103
Q3THV8	submitted name: Uncharacterized protein [OS=Mus musculus]	0	0	Mouse	9.124	6	2	4	2	390	45.1	5.45	12.59	0	641082	0	0
Q3TIC2	submitted name: Uncharacterized protein [OS=Mus musculus]	0	0	Mouse	16.164	21	4	32	2	196	22.2	5.53	144.08	0	191398	36455.1	51066.3
Q3TIJ9	submitted name: Uncharacterized protein [OS=Mus musculus]	0	0	Mouse	361.303	78	35	1703	2	375	41.6	5.71	5199.93	0	0	244210	0
Q3TL58	S-phase kinase-associated protein 1 [OS=Mus musculus]	0	0	Mouse	11.618	19	2	2	2	163	18.7	4.58	8.51	0	304411	0	0
Q3TLX1	Nicotinamide phosphoribosyltransferase [OS=Mus musculus]	0	0	Mouse	6.389	7	2	3	2	491	55.4	7.15	8.28	0	1.11277e+06	0	0
Q3TM67	submitted name: Uncharacterized protein [OS=Mus musculus]	0	0	Mouse	8.371	6	2	2	2	509	57.4	9.31	6.44	0	192413	0	0
Q3TMB8	Adenylosuccinate lyase [OS=Mus musculus]	0	0	Mouse	27.323	16	6	19	2	484	54.8	7.44	50.83	4	896628	349105	284080
Q3TMF4	submitted name: Uncharacterized protein [OS=Mus musculus]	0	0	Mouse	16.899	30	4	10	2	189	21.2	5.3	31.4	2	711635	169984	219425
Q3TMJ8	submitted name: Mitogen activated protein kinase kinase 1 [OS=Mus musculus]	0	0	Mouse	5.708	6	2	2	2	393	43.4	6.7	6.41	0	650368	134216	75434.7
Q3TMM5	submitted name: Uncharacterized protein [OS=Mus musculus]	0	0	Mouse	16.382	8	3	10	2	473	54.5	8.79	26.72	0	299035	39697.9	0
Q3TVX7	MARVEL domain-containing protein [OS=Mus musculus]	0	0	Mouse	6.388	21	2	5	2	243	26.7	7.72	17.26	0	376045	26814.1	19726.4
Q3TWV1	submitted name: Uncharacterized protein [OS=Mus musculus]	0	0	Mouse	155.984	56	12	527	2	298	32.3	7.21	2011.06	0	5.70618e+06	2.18647e+06	3.1904e+06
Q3TXC6	Tetraspanin [OS=Mus musculus]	0	0	Mouse	7.854	9	2	14	2	253	28	5.86	34.18	0	2.17309e+06	1.1792e+06	921174
Q3TZ44	Aldose 1-epimerase [OS=Mus musculus]	0	0	Mouse	15.045	16	4	10	2	342	37.8	6.68	31.6	0	580260	0	0
Q3U0J1	Peptidyl-prolyl cis-trans isomerase [OS=Mus musculus]	0	0	Mouse	4.834	20	2	2	2	166	18.2	7.99	6.11	0	420598	31372.9	76111.8
Q3U2C5	E3 ubiquitin-protein ligase RNF149 [OS=Mus musculus]	0	0	Mouse	7.522	8	2	4	2	394	42.5	7.01	12.51	0	0	163051	199469
Q3U3Q7	Angiotensin-converting enzyme [OS=Mus musculus]	0	0	Mouse	8.383	2	2	8	2	1312	150.8	6.55	19.87	0	0	334394	443783
Q3U4D1	Adenosylhomocysteinase [OS=Mus musculus]	0	0	Mouse	112.713	50	21	242	2	432	47.7	6.54	682.64	0	3.8326e+06	30297.3	28397
Q3U781	RRM domain-containing protein [OS=Mus musculus]	0	0	Mouse	13.284	24	3	20	2	124	14.2	10.08	48.32	1	6.22812e+06	12792.4	0
Q3U7Z6	Phosphoglycerate mutase [OS=Mus musculus]	0	0	Mouse	141.289	81	19	224	2	254	28.8	7.18	641.87	0	1.70185e+07	86694.6	132514
Q3U9X2	U6 snRNA-associated Sm-like protein LSm2 [OS=Mus musculus]	0	0	Mouse	12.532	32	2	3	2	95	10.8	6.52	14.81	0	707055	97357.7	132160
Q3UA53	Inorganic diphosphatase [OS=Mus musculus]	0	0	Mouse	7.474	12	2	4	2	289	32.6	5.74	11.71	0	1.05965e+06	0	36056.7
Q3UB84	Glutathione reductase [OS=Mus musculus]	0	0	Mouse	5.484	6	2	2	2	482	51.8	7.23	5	0	543683	3819.04	0
Q3UBE4	submitted name: Uncharacterized protein [OS=Mus musculus]	0	0	Mouse	165.295	56	12	574	2	299	32.4	7.49	2182.01	14	3.29457e+07	1.00951e+07	1.31293e+07
Q3UDE2	Tubulin--tyrosine ligase-like protein 12 [OS=Mus musculus]	0	0	Mouse	7.587	3	2	2	2	639	74	5.63	4.84	0	181886	0	0
Q3UFC9	PH domain-containing protein [OS=Mus musculus]	0	0	Mouse	12.874	17	2	7	2	204	22.9	7.97	25.81	0	314463	154679	222763
Q3UGT9	submitted name: Parvin, beta [OS=Mus musculus]	0	0	Mouse	11.735	8	2	5	2	365	41.6	6.33	17.43	0	0	441275	417509
Q3UHH5	submitted name: Uncharacterized protein [OS=Mus musculus]	0	0	Mouse	14.944	20	4	8	2	359	42.1	5.68	21.04	2	668108	98597.1	39638.4
Q3UJ44	Macrophage-capping protein [OS=Mus musculus]	0	0	Mouse	13.287	7	2	4	2	349	38.6	6.73	12.37	0	827643	11802.4	0
Q3UK30	submitted name: Uncharacterized protein [OS=Mus musculus]	0	0	Mouse	5.086	3	2	3	2	518	52.6	9.42	10.05	0	0	0	0
Q3UK48	submitted name: Uncharacterized protein [OS=Mus musculus]	0	0	Mouse	16.056	11	2	35	2	324	34.3	5.69	107.16	0	324011	100564	99888.6
Q3UM45	Protein phosphatase 1 regulatory subunit 7 [OS=Mus musculus]	0	0	Mouse	10.677	8	2	7	2	361	41.3	4.92	26.46	0	1.14055e+06	158523	170570
Q3UNC0	NTP_transferase domain-containing protein [OS=Mus musculus]	0	0	Mouse	8.851	6	2	4	2	426	47	7.39	10.87	0	228220	61325.4	28169
Q3UNK5	Transforming growth factor beta [OS=Mus musculus]	0	0	Mouse	12.438	10	2	3	2	390	44.3	8.62	12.84	0	777067	0	0
Q3USC3	submitted name: Uncharacterized protein [OS=Mus musculus]	0	0	Mouse	8.612	17	3	11	2	201	21.9	6.02	29.45	0	41624.1	94642.7	194473
Q3UWL8	Prefoldin subunit 4 [OS=Mus musculus]	0	0	Mouse	8.915	20	2	3	2	134	15.2	4.61	10.66	0	805621	0	0
Q3UWP8	submitted name: Uncharacterized protein [OS=Mus musculus]	0	0	Mouse	4.055	10	2	2	2	368	42.2	4.74	3.58	0	0	155022	218802
Q3UYN1	Pyridoxal phosphate homeostasis protein [OS=Mus musculus]	0	0	Mouse	6.802	9	2	4	2	326	35.9	8.51	12.36	0	751315	33053.2	53599.3
Q3V424	Small nuclear ribonucleoprotein G [OS=Mus musculus]	0	0	Mouse	13.889	20	2	10	2	64	7.1	7.18	28.14	0	1.32364e+06	64164.6	0
Q3V4D5	N-terminal amino-acid N(alpha)-acetyltransferase NatA [OS=Mus musculus]	0	0	Mouse	6.454	16	2	2	2	225	24.8	6.61	6.34	0	839547	0	0
Q3ZBE7	Protein yippee-like 5 [OS=Bos taurus]	0	0	Bovin;Mouse	8.207	21	2	2	2	121	13.8	7.31	6.4	0	208656	0	0
Q3ZBU7	Tubulin beta-4A chain [OS=Bos taurus]	0	0	Bovin;Mouse	131.73	57	17	339	2	444	49.6	4.88	1092.19	0	1.41392e+06	242685	70950.3
Q3ZC12	Eukaryotic translation initiation factor 3 subunit G [OS=Bos taurus]	0	0	Bovin	4.83	8	2	4	2	320	35.6	6.13	7.63	0	1.06866e+06	248392	379405
Q497T6	submitted name: COMM domain containing 2 [OS=Mus musculus]	0	0	Mouse	3.73	8	2	3	2	199	22.8	6.62	3.87	0	493260	27895.3	45318.8
Q4FJL0	submitted name: Rab10 [OS=Mus musculus]	0	0	Mouse	15.793	22	4	24	2	200	22.5	8.38	61.25	0	786061	158355	193625
Q4FJX7	submitted name: Lcn7 protein [OS=Mus musculus]	0	0	Mouse	7.522	5	2	2	2	415	46.8	6.47	6.07	0	482858	21941.5	0
Q501J6	Probable ATP-dependent RNA helicase DDX17 [OS=Mus musculus]	0	0	Mouse	4.775	3	2	2	2	650	72.4	8.59	4.29	0	0	0	0
Q541Z2	submitted name: Uncharacterized protein [OS=Mus musculus]	0	0	Mouse	7.906	11	2	2	2	377	44	4.93	6.75	0	370019	0	0
Q544T5	Dihydrofolate reductase [OS=Mus musculus]	0	0	Mouse	9.94	14	2	4	2	187	21.6	8.53	9.32	0	1.18753e+06	0	0
Q58D08	Pyrroline-5-carboxylate reductase 3 [OS=Bos taurus]	0	0	Bovin	18.757	16	3	6	2	308	32	7.24	20.82	1	532997	98445.8	159943
Q5E971	Transmembrane emp24 domain-containing protein 10 [OS=Bos taurus]	0	0	Bovin	5.306	9	2	7	2	219	24.8	6.68	16.49	0	240523	59811.8	86744.1
Q5E984	Translationally-controlled tumor protein [OS=Bos taurus]	0	0	Bovin	17.87	42	3	6	2	172	19.6	4.93	23.99	0	0	115446	78491
Q5E9F8	Histone H3.3 [OS=Bos taurus]	0	0	Bovin;Mouse	36.12	49	7	173	2	136	15.3	11.27	323.17	5	1.25829e+08	284176	314152
Q5EBP9	submitted name: Tripartite motif-containing 28 [OS=Mus musculus]	0	0	Mouse	7.041	3	2	3	2	834	88.8	5.77	8.52	0	229755	437661	110387
Q5NC81	Nucleoside diphosphate kinase [OS=Mus musculus]	0	0	Mouse	88.781	80	13	94	2	152	17.2	7.37	233.63	1	5.32492e+06	52946.9	80508.2
Q60634	Flotillin-2 [OS=Mus musculus]	0	0	Mouse	4.565	7	2	2	2	428	47	5.2	5.35	0	612990	174258	180892
Q61599	Rho GDP-dissociation inhibitor 2 [OS=Mus musculus]	0	0	Mouse	12.891	22	2	2	2	200	22.8	5.11	7.66	0	503704	0	0
Q61829	submitted name: MOD-1 null malic enzyme [OS=Mus musculus]	0	0	Mouse	13.477	17	2	4	2	332	36	8.57	14.41	0	1.34647e+06	0	67474.7
Q61838	Pregnancy zone protein [OS=Mus musculus]	0	0	Mouse	9.122	2	3	177	2	1495	165.7	6.68	361.52	0	75825.1	1.1798e+07	1.28852e+07
Q62314	Trans-Golgi network integral membrane protein 2 [OS=Mus musculus]	0	0	Mouse	6.363	7	2	2	2	363	38.8	5.22	3.02	0	503792	0	0
Q63829	COMM domain-containing protein 3 [OS=Mus musculus]	0	0	Mouse	11.202	16	2	3	2	195	22	5.59	10.72	0	509056	0	0
Q64337	Sequestosome-1 [OS=Mus musculus]	0	0	Mouse	7.729	7	2	4	2	442	48.1	5.21	2.58	0	239777	180992	272548
Q69ZJ6	submitted name: MKIAA1436 protein [OS=Mus musculus]	0	0	Mouse	8.086	5	2	2	2	812	91.5	6.54	3.42	0	0	0	0
Q6IRU2	Tropomyosin alpha-4 chain [OS=Mus musculus]	0	0	Mouse	8.003	14	2	2	2	248	28.5	4.68	2.48	0	700909	0	0
Q6NSR8	Probable aminopeptidase NPEPL1 [OS=Mus musculus]	0	0	Mouse	7.779	5	2	3	2	524	55.9	6.84	9.31	0	618429	71076.2	26586.9
Q6NVG5	Melanoregulin [OS=Mus musculus]	0	0	Mouse	8.942	14	2	6	2	214	25	7.2	18.6	0	0	148040	249369
Q6PAC1	Gelsolin [OS=Mus musculus]	0	0	Mouse	93.411	24	14	347	2	731	80.7	5.76	1162.09	0	0	2.19641e+06	2.90461e+06
Q6PDR1	Lipase [OS=Mus musculus]	0	0	Mouse	7.216	7	2	2	2	397	45.3	8.07	6.34	0	0	0	0
Q6PHN9	Ras-related protein Rab-35 [OS=Mus musculus]	0	0	Mouse	10.91	16	3	19	2	201	23	8.29	56.25	0	237383	54795.3	82864.8
Q6ZQA6	Immunoglobulin superfamily member 3 [OS=Mus musculus]	0	0	Mouse	5.685	2	2	6	2	1194	134.6	6.05	9.84	0	0	6889.58	8978.5
Q76LV2	Heat shock protein HSP 90-alpha [OS=Bos taurus]	0	0	Bovin	262.799	47	41	625	2	733	84.7	5.01	1797.18	0	0	563428	1.50269e+06
Q7TN25	submitted name: Sf3a2 protein [OS=Mus musculus]	0	0	Mouse	6.299	5	2	4	2	485	51.3	9.64	11.94	0	166097	96369.8	27952.3
Q80U88	Eukaryotic translation initiation factor 4H [OS=Mus musculus]	0	0	Mouse	4.69	26	2	2	2	230	25.5	8.59	4.06	0	856091	0	0
Q80VJ3	2'-deoxynucleoside 5'-phosphate N-hydrolase 1 [OS=Mus musculus]	0	0	Mouse	8.596	16	2	3	2	173	19	5.38	8.18	0	405557	0	0
Q80W68	Kin of IRRE-like protein 1 [OS=Mus musculus]	0	0	Mouse	5.34	4	2	2	2	789	87.1	5.92	5.74	0	134110	97372.1	159374
Q8BJU0	Small glutamine-rich tetratricopeptide repeat-containing protein alpha [OS=Mus musculus]	0	0	Mouse	6.431	10	2	2	2	315	34.3	5.06	4.89	0	289129	0	0
Q8BJY1	26S proteasome non-ATPase regulatory subunit 5 [OS=Mus musculus]	0	0	Mouse	5.498	5	2	2	2	504	55.9	5.21	5.83	0	530636	0	0
Q8BSH9	submitted name: Nucleosome assembly protein 1-like 1 [OS=Mus musculus]	0	0	Mouse	5.02	6	2	7	2	383	44.6	4.56	14.48	0	1.20665e+06	201655	241249
Q8BSM9	Insulin-like growth factor-binding protein 4 [OS=Mus musculus]	0	0	Mouse	7.659	12	2	3	2	254	27.8	6.84	9.57	0	53687.1	65466.4	43457.5
Q8BVQ0	submitted name: WD repeat-containing protein 61 [OS=Mus musculus]	0	0	Mouse	15.208	13	2	3	2	279	30.9	5.35	12.81	0	661477	0	27142.9
Q8BY26	AAA domain-containing protein [OS=Mus musculus]	0	0	Mouse	7.29	10	2	2	2	270	30.6	8.73	6.56	0	0	0	0
Q8C0E1	Serine/threonine-protein phosphatase 2A activator [OS=Mus musculus]	0	0	Mouse	12.435	20	2	5	2	323	36.7	6.39	20.09	0	997025	0	0
Q8C1W9	submitted name: Uncharacterized protein [OS=Mus musculus]	0	0	Mouse	6.011	6	2	6	2	422	47.3	4.73	14.43	0	928441	110031	84290.8
Q8C2D2	submitted name: Uncharacterized protein [OS=Mus musculus]	0	0	Mouse	4.113	8	2	2	2	307	34.6	7.08	5.02	0	250912	0	0
Q8C470	submitted name: Uncharacterized protein [OS=Mus musculus]	0	0	Mouse	5.269	6	2	12	2	217	25	6.15	24.24	0	1.85263e+06	33439.4	168957
Q8C671	Serine/arginine-rich splicing factor 2 [OS=Mus musculus]	0	0	Mouse	10.05	10	2	4	2	254	29	11.22	11.22	0	2.90796e+06	0	12852.6
Q8CAJ7	Aspartyl aminopeptidase [OS=Mus musculus]	0	0	Mouse	12.985	8	2	3	2	473	52.2	7.42	11.7	0	950070	0	20660
Q8CC03	GAE domain-containing protein [OS=Mus musculus]	0	0	Mouse	7.658	3	2	2	2	695	76.7	6.14	5.63	0	571428	0	0
Q8CF98	Collectin-10 [OS=Mus musculus]	0	0	Mouse	6.242	8	2	5	2	277	30.5	7.33	10.01	0	385242	614679	428092
Q8CG76	Aflatoxin B1 aldehyde reductase member 2 [OS=Mus musculus]	0	0	Mouse	7.312	6	2	3	2	367	40.6	8.12	8.3	0	181961	70633.2	89820.1
Q8CIB5	Fermitin family homolog 2 [OS=Mus musculus]	0	0	Mouse	6.088	4	2	2	2	680	77.8	6.7	6.75	0	362015	0	0
Q8CIR9	submitted name: Serine protease MASP3 [OS=Mus musculus]	0	0	Mouse	9.867	11	2	6	2	336	37.2	6.89	17.51	0	0	567196	367911
Q8K0C9	GDP-mannose 4,6 dehydratase [OS=Mus musculus]	0	0	Mouse	8.09	8	2	2	2	372	42	7.03	6.4	0	545212	0	0
Q8K183	Pyridoxal kinase [OS=Mus musculus]	0	0	Mouse	8.982	13	2	2	2	312	35	6.29	7.12	0	481659	0	0
Q8K2Q7	BRO1 domain-containing protein BROX [OS=Mus musculus]	0	0	Mouse	8.51	7	2	8	2	411	46.2	7.69	25.45	0	1.50972e+06	355675	251654
Q8K2Y3	Protein eva-1 homolog B [OS=Mus musculus]	0	0	Mouse	21.314	24	2	10	2	164	18.3	4.68	50.16	0	1.30685e+06	238676	378733
Q8K354	Carbonyl reductase [NADPH] 3 [OS=Mus musculus]	0	0	Mouse	13.736	19	3	6	2	277	30.9	6.57	15.79	0	328781	91946.5	124123
Q8R0B4	TAR DNA-binding protein 43 [OS=Mus musculus]	0	0	Mouse	9.982	12	2	4	2	295	33.3	7.06	11.31	0	438947	0	0
Q8R1G2	Carboxymethylenebutenolidase homolog [OS=Mus musculus]	0	0	Mouse	7.598	10	2	7	2	245	27.9	7.18	21.7	0	0	118257	264080
Q8R2K3	Single-stranded DNA-binding protein [OS=Mus musculus]	0	0	Mouse	11.416	22	2	3	2	148	17.1	9.79	12.35	0	515218	0	0
Q8R5H6	Wiskott-Aldrich syndrome protein family member 1 [OS=Mus musculus]	0	0	Mouse	5.851	6	2	2	2	559	61.5	6.37	5.18	0	283909	0	0
Q8VCF1	Soluble calcium-activated nucleotidase 1 [OS=Mus musculus]	0	0	Mouse	9.418	7	2	2	2	403	45.6	6.77	6.6	0	827969	70447.2	166922
Q8VE70	Programmed cell death protein 10 [OS=Mus musculus]	0	0	Mouse	6.162	9	2	2	2	212	24.7	8.19	4.66	0	1.34716e+06	52939.8	58786.8
Q8VI75	Importin-4 [OS=Mus musculus]	0	0	Mouse	9.359	3	2	2	2	1082	119.2	5.03	6.35	0	0	0	0
Q8VIJ6	Splicing factor, proline- and glutamine-rich [OS=Mus musculus]	0	0	Mouse	12.902	7	3	9	2	699	75.4	9.44	24.87	1	737507	0	0
Q91X95	submitted name: Guanine nucleotide binding protein, alpha 11 [OS=Mus musculus]	0	0	Mouse	14.47	20	4	7	2	359	41.9	5.97	16.73	0	857247	167175	0
Q91YT4	submitted name: Skiv2l2 protein [OS=Mus musculus]	0	0	Mouse	8.762	4	2	2	2	725	82.2	7.46	4.82	0	276177	0	0
Q923D4	Splicing factor 3B subunit 5 [OS=Mus musculus]	0	0	Mouse	11.912	33	2	6	2	86	10.1	6.35	18.42	0	688563	0	0
Q99J29	Carboxypeptidase [OS=Mus musculus]	0	0	Mouse	7.728	6	2	11	2	452	50.9	5.78	36.27	0	1.26841e+06	234166	329020
Q99J77	Sialic acid synthase [OS=Mus musculus]	0	0	Mouse	12.14	13	2	3	2	359	40	7.06	7.89	0	818172	128864	18789.7
Q99J93	Interferon-induced transmembrane protein 2 [OS=Mus musculus]	0	0	Mouse	28.212	29	3	49	2	144	15.7	7.3	147.77	2	964476	375066	990292
Q99KE6	Alpha-amylase [OS=Mus musculus]	0	0	Mouse	9.761	9	2	49	2	323	36.3	7.55	138.61	0	117975	4.67412e+06	6.46809e+06
Q99L05	Syndecan [OS=Mus musculus]	0	0	Mouse	5.449	11	2	6	2	175	19.1	4.56	15.97	0	625394	254734	295979
Q99LD4	COP9 signalosome complex subunit 1 [OS=Mus musculus]	0	0	Mouse	5.03	6	2	4	2	471	53.4	6.84	8.99	0	710008	62215.3	55617.5
Q99LG1	Transmembrane protein 51 [OS=Mus musculus]	0	0	Mouse	11.358	13	2	51	2	249	27.4	6.95	108.26	0	447231	172993	158296
Q99LW4	submitted name: Col6a1 protein [OS=Mus musculus]	0	0	Mouse	6.493	4	2	6	2	406	44.5	6.14	14.35	0	13384.8	1.70254e+06	1.78749e+06
Q99LX0	Parkinson disease protein 7 homolog [OS=Mus musculus]	0	0	Mouse	28.911	20	3	16	2	189	20	6.77	71.59	1	1.48175e+06	21359.6	38308.9
Q99PT1	Rho GDP-dissociation inhibitor 1 [OS=Mus musculus]	0	0	Mouse	47.84	52	9	51	2	204	23.4	5.2	176.97	6	9.57139e+06	352198	453836
Q9CPY7	Cytosol aminopeptidase [OS=Mus musculus]	0	0	Mouse	6.063	4	2	4	2	519	56.1	7.72	7.98	0	875040	35538.1	23082.8
Q9CQ60	6-phosphogluconolactonase [OS=Mus musculus]	0	0	Mouse	12.715	15	2	6	2	257	27.2	5.85	21.58	0	844215	9858.03	0
Q9CQ65	S-methyl-5'-thioadenosine phosphorylase [OS=Mus musculus]	0	0	Mouse	11.648	19	3	7	2	283	31	7.14	21.31	1	2.09502e+06	97591	131530
Q9CQ71	Replication protein A 14 kDa subunit [OS=Mus musculus]	0	0	Mouse	12.586	27	2	3	2	121	13.6	4.84	10.1	0	684577	0	0
Q9CQD1	Ras-related protein Rab-5A [OS=Mus musculus]	0	0	Mouse	28.977	41	7	31	2	215	23.6	8.15	84.12	1	362169	95556.9	185011
Q9CQH8	Ribonuclease P protein subunit p14 [OS=Mus musculus]	0	0	Mouse	6.244	26	2	2	2	122	13.6	8.28	6.22	0	0	0	0
Q9CQW1	Synaptobrevin homolog YKT6 [OS=Mus musculus]	0	0	Mouse	11.258	22	2	2	2	198	22.3	6.35	7.43	0	404140	0	0
Q9CQW9	Interferon-induced transmembrane protein 3 [OS=Mus musculus]	0	0	Mouse	48.65	32	3	72	2	137	14.9	7.4	236.22	0	95588.8	214273	799341
Q9CR51	V-type proton ATPase subunit G 1 [OS=Mus musculus]	0	0	Mouse	7.347	12	2	4	2	118	13.7	7.97	13.44	0	643046	0	0
Q9CRB2	H/ACA ribonucleoprotein complex subunit 2 [OS=Mus musculus]	0	0	Mouse	9.572	12	2	2	2	153	17.2	8.41	6.79	0	359854	0	0
Q9CT10	Ran-binding protein 3 [OS=Mus musculus]	0	0	Mouse	4.738	7	2	2	2	491	52.5	5.12	5.54	0	100489	0	0
Q9CT19	submitted name: Uncharacterized protein [OS=Mus musculus]	0	0	Mouse	9.68	19	3	8	2	191	21.7	9.86	19.76	0	3.98658e+06	0	0
Q9CZN7	Serine hydroxymethyltransferase, mitochondrial [OS=Mus musculus]	0	0	Mouse	7.389	6	2	2	2	504	55.7	8.47	5.49	0	0	0	0
Q9D6Y9	1,4-alpha-glucan-branching enzyme [OS=Mus musculus]	0	0	Mouse	4.24	4	2	2	2	702	80.3	6.43	5.62	0	0	0	0
Q9D7S7	60S ribosomal protein L22-like 1 [OS=Mus musculus]	0	0	Mouse	23.816	36	3	13	2	122	14.5	9.45	36.54	0	3.65985e+06	0	20667.3
Q9D7S9	Charged multivesicular body protein 5 [OS=Mus musculus]	0	0	Mouse	6.573	16	2	3	2	219	24.6	4.79	9.93	0	882547	96686.4	94532.1
Q9DBH0	NEDD4-like E3 ubiquitin-protein ligase WWP2 [OS=Mus musculus]	0	0	Mouse	4.109	3	2	3	2	870	98.7	7.11	8.8	0	0	59037.4	44571.8
Q9DBT1	WHEP-TRS domain-containing protein [OS=Mus musculus]	0	0	Mouse	7.382	9	3	9	2	395	44.1	9.29	20.41	0	0	478479	632024
Q9DCC5	submitted name: Cbx3 protein [OS=Mus musculus]	0	0	Mouse	11.028	14	2	3	2	183	20.8	5.33	10.62	0	423261	19140	18318.4
Q9DCY1	Peptidyl-prolyl cis-trans isomerase [OS=Mus musculus]	0	0	Mouse	24.29	29	5	12	2	216	23.7	9.55	29.37	0	1.47389e+06	16766.2	27203.6
Q9EQ80	NIF3-like protein 1 [OS=Mus musculus]	0	0	Mouse	7.892	8	2	2	2	376	41.7	6.76	6.6	0	0	0	0
Q9ES94	Cathepsin X [OS=Mus musculus]	0	0	Mouse	15.693	8	2	9	2	307	34.2	6.6	29.88	0	0	220396	328673
Q9JIL0	submitted name: Als splice variant 2 [OS=Mus musculus]	0	0	Mouse	27.74	2	2	27	2	687	76.3	6.29	107.25	0	0	1.79132e+06	3.95411e+06
Q9QWR8	Alpha-N-acetylgalactosaminidase [OS=Mus musculus]	0	0	Mouse	9.361	5	2	6	2	415	47.2	6.44	14.16	0	122625	62012.8	165918
Q9QXK3	Coatomer subunit gamma-2 [OS=Mus musculus]	0	0	Mouse	15.056	4	3	7	2	871	97.6	5.8	22.64	1	506983	0	0
Q9QYF9	Protein NDRG3 [OS=Mus musculus]	0	0	Mouse	9.716	13	2	4	2	375	41.5	5.25	12.24	0	268831	121992	27867.9
Q9QZE5	Coatomer subunit gamma-1 [OS=Mus musculus]	0	0	Mouse	21.068	7	3	8	2	874	97.5	5.35	28	0	437667	0	41986.5
Q9R0P5	Destrin [OS=Mus musculus]	0	0	Mouse	17.786	25	3	6	2	165	18.5	7.97	18.79	1	784700	57422.6	68081
Q9TRY0	Peptidyl-prolyl cis-trans isomerase FKBP4 [OS=Bos taurus]	0	0	Bovin	26.594	25	7	27	2	459	51.5	5.39	71.93	0	0	139974	203751
Q9TS87	Transgelin [OS=Bos taurus]	0	0	Bovin	5.27	10	2	6	2	201	22.6	8.84	16.3	0	0	56905.1	87882.6
Q9WTI7	Unconventional myosin-Ic [OS=Mus musculus]	0	0	Mouse	11.91	3	2	5	2	1063	121.9	9.35	14.88	0	290737	0	0
S4R287	WASH complex subunit 3 [OS=Mus musculus]	0	0	Mouse	8.803	17	2	2	2	193	21	4.46	6.48	0	547761	0	30456.3
A0A0A6YX21	Vesicle transport protein [OS=Mus musculus]	0	0	Mouse	5.039	15	1	11	1	65	6.9	6.51	27.98	0	577897	166969	274033
A0A0G2JDV6	submitted name: Ubiquitin-associated protein 2-like [OS=Mus musculus]	0.003	0	Mouse	3.2	1	1	1	1	1067	112.4	6.6	2.38	0	0	0	0
A0A0G2JEG3	submitted name: Solute carrier family 35 member F6 [OS=Mus musculus]	0.009	0	Mouse	2.413	3	1	1	1	319	35.2	7.01	2.58	0	0	57398.9	0
A0A0G2JEK9	submitted name: Acidic leucine-rich nuclear phosphoprotein 32 family member E [OS=Mus musculus]	0.003	0	Mouse	3.167	18	1	1	1	71	8.4	4.09	3.18	0	0	0	0
A0A0G2JFX7	RNA-binding protein 8A [OS=Mus musculus]	0	0	Mouse	8.301	11	1	3	1	171	19.1	4.97	12.28	0	638104	0	0
A0A0H2UH25	submitted name: Vang-like protein 1 [OS=Mus musculus]	0	0	Mouse	6.787	4	1	1	1	393	44.2	7.44	4.4	0	0	0	0
A0A0N4SUZ3	U6 snRNA-associated Sm-like protein LSm8 [OS=Mus musculus]	0	0	Mouse	5.61	19	1	1	1	100	11	4.53	4.28	0	0	0	0
A0A0N4SW94	submitted name: Myeloid-associated differentiation marker [OS=Mus musculus]	0	0	Mouse	5.487	21	1	1	1	81	8.6	8.38	4.49	0	0	0	0
A0A0U1RNY8	submitted name: Membrane protein FAM174B [OS=Mus musculus]	0.003	0	Mouse	3.181	20	1	5	1	54	6.3	5.1	13.61	0	613738	428261	500980
A0A0U1RPL1	Non-specific serine/threonine protein kinase [OS=Mus musculus]	0	0	Mouse	6.258	10	1	2	1	164	19.2	7.56	8.33	0	0	0	0
A0A140LHU0	submitted name: Disintegrin and metalloproteinase domain-containing protein 9 [OS=Mus musculus]	0	0	Mouse	3.831	2	1	2	1	863	93.6	7.62	6.74	0	0	0	0
A0A1B0GSG5	Ribonuclease inhibitor [OS=Mus musculus]	0	0	Mouse	4.356	3	1	2	1	492	53.9	5.01	6.71	0	0	248553	0
A0A1B0GSZ1	submitted name: Epithelial membrane protein 3 [OS=Mus musculus]	0	0	Mouse	6.42	56	1	2	1	63	6.9	7.81	9.17	0	0	77722.1	202058
A0A1L1SSF8	submitted name: RIKEN cDNA 4931406C07 gene [OS=Mus musculus]	0.004	0	Mouse	2.872	6	1	1	1	282	31.3	6.52	3.55	0	0	0	0
A0A1L1STE6	Isocitrate dehydrogenase [NAD] subunit, mitochondrial [OS=Mus musculus]	0	0	Mouse	3.538	6	1	1	1	384	41.5	6.93	2.76	0	868394	0	0
A0A1Y7VNM3	submitted name: Procathepsin L [OS=Mus musculus]	0	0	Mouse	5.317	8	1	1	1	205	23.5	7.53	4.21	0	473192	0	0
A0A286YDA2	submitted name: Nucleolar and coiled-body phosphoprotein 1 [OS=Mus musculus]	0	0	Mouse	10.69	3	1	1	1	700	73.4	9.35	5.36	0	139440	0	0
A0A286YDU3	AP complex subunit sigma [OS=Mus musculus]	0	0	Mouse	7.091	9	1	1	1	162	18.8	5.08	3.44	0	0	0	0
A0A2I3BQX5	submitted name: Lysosomal-associated transmembrane protein 4B [OS=Mus musculus]	0	0	Mouse	9.582	30	1	8	1	44	5	8.41	17.14	0	0	240240	777176
A0A2I3BQZ9	Amyloid-beta A4 protein [OS=Mus musculus]	0	0	Mouse	12.27	2	1	8	1	751	84.6	4.79	27.57	0	0	8769.59	50171.9
A0A2I3BRH6	Glucosamine 6-phosphate N-acetyltransferase [OS=Mus musculus]	0.007	0	Mouse	2.483	25	1	1	1	112	12.4	5.4	3.33	0	0	0	0
A0A2R8VHA4	submitted name: Mitogen-activated protein kinase 15 [OS=Mus musculus]	0.01	0	Mouse	2.308	11	1	2	1	145	14.9	11.87	5.27	0	1.62526e+06	595923	0
A0A2R8VI94	submitted name: Leukocyte surface antigen CD47 [OS=Mus musculus]	0	0	Mouse	4.33	5	1	3	1	278	30.4	8.72	6.93	0	692150	44201	55255.1
A0A338P6B4	submitted name: DNA-directed RNA polymerases I, II, and III subunit RPABC3 [OS=Mus musculus]	0	0	Mouse	4.123	12	1	2	1	108	12.2	4.41	5.9	0	129517	5217.5	7194.83
A0A338P7L8	submitted name: Charged multivesicular body protein 2b [OS=Mus musculus]	0.009	0	Mouse	2.432	5	1	1	1	209	23.5	8.81	2.96	0	1.23289e+06	95006.4	111922
A0A3B2WAL8	submitted name: Acetyl-CoA acetyltransferase, cytosolic [OS=Mus musculus]	0	0	Mouse	3.663	3	1	7	1	349	35.9	6.79	2.04	0	3.31616e+06	654615	677437
A0A452J8A5	submitted name: Enoyl-CoA delta isomerase 1, mitochondrial [OS=Mus musculus]	0	0	Mouse	3.899	5	1	1	1	286	32	8.98	2.94	0	662274	0	0
A0A494BA97	submitted name: Osteoclast-stimulating factor 1 [OS=Mus musculus]	0	0	Mouse	5.171	6	1	1	1	212	23.4	8.07	3.85	0	0	0	0
A0A571BES6	submitted name: E3 ubiquitin-protein ligase RNF130 [OS=Mus musculus]	0	0	Mouse	3.801	4	1	1	1	419	46.4	8.69	3.37	0	0	0	0
A0A5K1VVS7	submitted name: Protein unc-45 homolog A [OS=Mus musculus]	0	0	Mouse	4.199	1	1	1	1	1088	119.1	6.9	4.08	0	0	0	0
A0A654IER4	Gap junction protein [OS=Mus musculus]	0	0	Mouse	7.309	6	1	2	1	396	45.6	7.4	5.93	0	798380	296863	127839
A1A4A7	submitted name: Pgam5 protein [OS=Mus musculus]	0	0	Mouse	3.518	4	1	1	1	291	32.3	9.04	3.32	0	0	0	0
A1A4J1	ATP-dependent 6-phosphofructokinase, liver type [OS=Bos taurus]	0	0	Bovin	24.732	11	5	9	1	780	85.2	7.36	30.54	0	0	184901	421100
A1L5A6	Proteasomal ubiquitin receptor ADRM1 [OS=Bos taurus]	0	0	Bovin	4.841	4	1	2	1	407	41.9	4.91	6.73	0	0	0	0
A2AC16	submitted name: L-xylulose reductase [OS=Mus musculus]	0	0	Mouse	18.723	8	1	12	1	236	25	6.55	55.45	0	0	165500	326235
A2AC60	submitted name: RIKEN cDNA D630003M21 gene [OS=Mus musculus]	0.006	0	Mouse	2.635	1	1	1	1	1106	120.3	6.44	2.67	0	3.19934e+06	88827.4	100109
A2AMS3	Galactose-1-phosphate uridylyltransferase [OS=Mus musculus]	0	0	Mouse	4.119	4	1	1	1	379	43.2	6.77	2.04	0	0	234840	134267
A2AN08	E3 ubiquitin-protein ligase UBR4 [OS=Mus musculus]	0	0	Mouse	6.955	0	1	1	1	5180	571.9	6.06	4.09	0	0	0	0
A2AP74	submitted name: CD99 antigen-like protein 2 [OS=Mus musculus]	0	0	Mouse	5.62	7	1	1	1	216	23.2	4.93	3.86	0	0	0	0
A2ATT5	submitted name: ADP-sugar pyrophosphatase [OS=Mus musculus]	0	0	Mouse	3.714	8	1	1	1	161	17.7	5.4	2.68	0	0	0	0
A2AUR7	submitted name: Ras suppressor protein 1 [OS=Mus musculus]	0	0	Mouse	22.874	30	3	15	1	260	29.5	8.22	43.27	0	1.3561e+06	0	0
A2AV19	Ribosomal RNA-processing protein 4 [OS=Mus musculus]	0	0	Mouse	6.977	11	1	1	1	247	27.3	8.16	4.32	0	598604	0	0
A2RRJ4	submitted name: Exportin 5 [OS=Mus musculus]	0.003	0	Mouse	3.135	1	1	1	1	1204	136.8	5.82	2.36	0	0	0	0
A2RS45	submitted name: Sodium channel, nonvoltage-gated 1 beta [OS=Mus musculus]	0.004	0	Mouse	2.722	3	1	1	1	638	72.1	6.09	3.13	0	386964	0	0
A2VDL6	Sodium/potassium-transporting ATPase subunit alpha-2 [OS=Bos taurus]	0	0	Bovin	52.216	13	9	65	1	1020	112.1	5.66	259.28	0	0	0	0
A3KMI8	submitted name: Cntnap2 protein [OS=Mus musculus]	0.004	0	Mouse	2.791	6	1	4	1	161	17.4	6.4	10.55	0	66626.8	58870.3	90835.3
A3KN12	Adenylosuccinate lyase [OS=Bos taurus]	0	0	Bovin	21.893	15	5	18	1	490	55.4	6.89	47.84	0	0	187532	338456
A4FV08	Glucosamine-6-phosphate isomerase 1 [OS=Bos taurus]	0	0	Bovin	5.38	11	1	1	1	289	32.6	6.92	5.16	0	0	0	0
A4FV54	Ras-related protein Rab-8A [OS=Bos taurus]	0	0	Bovin	17.07	31	6	23	1	207	23.7	9.06	59.83	0	0	23367.6	35949
A4FV68	Serine/threonine-protein phosphatase 2A 56 kDa regulatory subunit epsilon isoform [OS=Bos taurus]	0.004	0	Bovin	2.933	4	1	1	1	467	54.7	6.95	2.62	0	0	0	0
A5D989	Elongation factor 1-delta [OS=Bos taurus]	0	0	Bovin	6.532	15	3	4	1	280	31.1	5.06	8.11	0	0	0	0
A5PJD0	2-oxo-4-hydroxy-4-carboxy-5-ureidoimidazoline decarboxylase [OS=Bos taurus]	0	0	Bovin	4.358	9	1	1	1	170	18.9	8.21	2.59	0	0	0	0
A5PK45	Procollagen galactosyltransferase 1 [OS=Bos taurus]	0	0	Bovin	4.334	1	1	7	1	623	71.5	7.46	9.61	0	412952	518815	877967
A6QLP2	Adenosylhomocysteinase 3 [OS=Bos taurus]	0	0	Bovin	7.593	3	3	30	1	611	66.7	7.36	67.14	0	0	0	0
A6QPQ2	Serpin A3-8 [OS=Bos taurus]	0	0	Bovin	16.026	13	5	15	1	418	46.9	6.13	39.09	0	0	871978	424240
A6QR56	Aldehyde dehydrogenase family 16 member A1 [OS=Bos taurus]	0	0	Bovin	14.185	4	3	8	1	800	85.1	6.35	22.25	0	0	20064.3	72375.9
A7E3Q8	Plastin-3 [OS=Bos taurus]	0.003	0	Bovin	3.161	2	1	2	1	630	70.8	5.6	5.6	0	0	110837	108207
A7MB47	CCR4-NOT transcription complex subunit 9 [OS=Bos taurus]	0	0	Bovin;Mouse	3.589	7	1	1	1	299	33.6	8.03	2.48	0	253878	0	0
B0LAE4	submitted name: ADP-ribosylation factor-like 6 interacting protein 1 [OS=Mus musculus]	0.01	0	Mouse	2.274	6	1	2	1	137	15.9	8.29	4	0	285890	30060.7	50693.7
B1AU25	submitted name: Apoptosis-inducing factor 1, mitochondrial [OS=Mus musculus]	0	0	Mouse	4.631	2	1	1	1	608	66.1	9.11	3.38	0	244366	0	0
B1AY86	submitted name: Plexin domain-containing protein 2 [OS=Mus musculus]	0	0	Mouse	5.507	3	1	3	1	479	53.7	6.65	6.89	0	0	403923	678043
B2RY18	submitted name: FERM and PDZ domain containing 1 [OS=Mus musculus]	0.01	0	Mouse	2.28	0	1	2	1	1549	169.1	5.16	2.11	0	2.14567e+06	188626	111102
B9EIU3	submitted name: Attractin [OS=Mus musculus]	0.01	0	Mouse	2.351	1	1	1	1	1428	157.9	7.27	1.9	0	0	0	0
B9EKT8	Centrosomal protein of 162 kDa [OS=Mus musculus]	0.006	0	Mouse	2.685	0	1	13	1	1403	160.8	5.53	31.72	0	2.55691e+07	84882	108763
C6EQH3	Succinate--CoA ligase [GDP-forming] subunit beta, mitochondrial [OS=Mus musculus]	0	0	Mouse	6.845	3	1	1	1	414	44.8	6.01	4.23	0	541295	0	0
D3YUG6	Coronin [OS=Mus musculus]	0.004	0	Mouse	2.892	6	1	1	1	173	19.1	6.37	0	0	0	0	0
D3YYC2	submitted name: Dr1-associated corepressor [OS=Mus musculus]	0	0	Mouse	4.433	7	1	1	1	162	17.6	5.44	3.31	0	0	0	0
D3Z0U2	submitted name: Chromobox protein homolog 5 [OS=Mus musculus]	0	0	Mouse	7.486	40	1	1	1	42	5	8.47	4.29	0	0	0	0
D3Z1A1	submitted name: Dihydropteridine reductase [OS=Mus musculus]	0	0	Mouse	8.965	28	3	6	1	159	16.7	9.8	16.76	0	757441	0	0
D3Z1H8	submitted name: Glycolipid transfer protein [OS=Mus musculus]	0.006	0	Mouse	2.621	7	1	1	1	179	20.3	6.2	2.86	0	0	0	0
D3Z4J5	submitted name: Golgi to ER traffic protein 4 homolog [OS=Mus musculus]	0	0	Mouse	3.791	6	1	1	1	246	27.6	6.95	4.24	0	0	0	0
D3Z4N4	submitted name: Insulin-like growth factor II [OS=Mus musculus]	0.004	0	Mouse	2.721	9	1	1	1	103	11.1	5.4	2.3	0	75595	152343	0
D3Z511	submitted name: Protein eva-1 homolog A [OS=Mus musculus]	0.009	0	Mouse	2.436	7	1	1	1	155	17.6	6.55	2.41	0	251593	77385.1	139558
D3Z5B1	submitted name: Zinc finger, BED type-containing 5 [OS=Mus musculus]	0	0	Mouse	3.884	13	1	2	1	183	19.2	8.28	5.75	0	302793	0	0
D3Z6I4	submitted name: Quinone oxidoreductase-like protein 1 [OS=Mus musculus]	0	0	Mouse	4.474	6	1	1	1	333	37	6.09	2.76	0	0	0	0
D6RGM3	submitted name: Echinoderm microtubule-associated protein-like 2 [OS=Mus musculus]	0	0	Mouse	4.687	5	1	1	1	427	46.7	6.62	2.75	0	0	0	0
D6RI20	Immediate early response 3-interacting protein 1 [OS=Mus musculus]	0	0	Mouse	6.205	13	1	1	1	152	16.2	8.75	3.92	0	0	0	0
E9PUP9	Receptor protein-tyrosine kinase [OS=Mus musculus]	0	0	Mouse	5.192	1	1	3	1	1017	112.7	6.79	11.15	0	0	0	0
E9PX46	Epsilon-sarcoglycan [OS=Mus musculus]	0.007	0	Mouse	2.481	4	1	1	1	434	49.1	6.25	0	0	529207	237696	358770
E9PY39	submitted name: Predicted gene 20431 [OS=Mus musculus]	0	0	Mouse	12.287	10	3	13	1	371	42.1	6.76	42.37	2	1.50843e+06	47265.1	74957.9
E9PYH2	submitted name: Cytosolic acyl coenzyme A thioester hydrolase [OS=Mus musculus]	0	0	Mouse	3.498	3	1	2	1	384	42.8	8.68	4.3	0	1.75285e+06	0	0
E9PYI8	Ubiquitin carboxyl-terminal hydrolase [OS=Mus musculus]	0	0	Mouse	6.422	5	1	1	1	458	52.3	5.66	5.46	0	448374	0	0
E9Q0H6	submitted name: Fatty acid-binding protein, brain [OS=Mus musculus]	0.01	0	Mouse	2.42	10	1	1	1	188	20.6	6.76	2.38	0	274978	0	0
E9Q1I2	submitted name: SOSS complex subunit B1 [OS=Mus musculus]	0	0	Mouse	5.425	9	1	1	1	151	16.4	6.1	3.4	0	0	0	0
E9Q456	submitted name: Tropomyosin alpha-1 chain [OS=Mus musculus]	0	0	Mouse	20.746	43	7	10	1	248	28.7	4.77	26.39	0	841259	0	0
E9QB01	submitted name: Neural cell adhesion molecule 1 [OS=Mus musculus]	0	0	Mouse	4.641	2	1	2	1	849	93.6	4.93	8.63	0	0	0	0
E9QK39	Ribosomal protein S6 kinase [OS=Mus musculus]	0	0	Mouse	3.982	1	1	1	1	860	97.4	7.56	2.38	0	0	0	0
E9QLB2	Palmitoyl-protein hydrolase [OS=Mus musculus]	0	0	Mouse	4.81	5	1	1	1	239	26.3	7.88	3.02	0	242519	0	0
E9QP00	submitted name: Transformer-2 protein homolog alpha [OS=Mus musculus]	0.002	0	Mouse	3.314	3	1	1	1	282	32.6	11.27	2.87	0	734687	0	0
F1MVX2	Glutathione S-transferase LANCL1 [OS=Bos taurus]	0.003	0	Bovin	3.058	3	1	1	1	399	45.3	7.33	2.74	0	0	140097	0
F6QA74	DNA-(apurinic or apyrimidinic site) endonuclease [OS=Mus musculus]	0	0	Mouse	5.401	6	1	1	1	289	32.3	8.57	4.23	0	306106	0	0
F6VQ81	submitted name: Tumor protein D54 [OS=Mus musculus]	0.009	0	Mouse	2.399	19	1	1	1	161	17.7	8.19	3.15	0	0	0	0
F6WZH1	submitted name: Methyl-CpG-binding domain protein 3 [OS=Mus musculus]	0.009	0	Mouse	2.43	8	1	1	1	185	20.5	4.67	2.46	0	0	0	0
F6ZFU0	submitted name: Elongation factor 1-delta [OS=Mus musculus]	0	0	Mouse	61.523	23	11	81	1	552	61.4	7.39	227.65	0	2.72817e+06	25626.7	0
F7BP55	Nucleoside-diphosphate kinase [OS=Mus musculus]	0.006	0	Mouse	2.617	15	1	2	1	72	7.4	8.94	3.85	0	735784	0	0
F7D1R5	submitted name: Phospholipase A-2-activating protein [OS=Mus musculus]	0	0	Mouse	5.818	8	1	1	1	214	23.5	5.01	4.16	0	0	0	0
F8WHM5	Golgi apparatus protein 1 [OS=Mus musculus]	0	0	Mouse	3.575	1	1	1	1	1163	132.3	6.93	2.8	0	0	0	0
F8WHV1	submitted name: Cytosolic iron-sulfur assembly component 2B [OS=Mus musculus]	0	0	Mouse	4.765	15	1	1	1	136	15	5.45	3.24	0	360140	0	0
F8WJG3	submitted name: Transformer-2 protein homolog beta [OS=Mus musculus]	0	0	Mouse	5.048	9	1	1	1	188	21.9	10.15	4.44	0	0	0	0
G3MWR8	[F-actin]-monooxygenase MICAL3 [OS=Bos taurus]	0	0	Bovin	3.66	1	1	11	1	1960	217.4	5.67	25.5	0	0	744974	1.58279e+06
G3UYP0	submitted name: SUMO-conjugating enzyme UBC9 [OS=Mus musculus]	0.006	1	Mouse	2.666	13	1	1	1	103	11.7	8.29	2.6	0	540411	0	45630.4
G3X8Q5	submitted name: Ceruloplasmin [OS=Mus musculus]	0	0	Mouse	3.489	1	1	6	1	1085	124.1	5.88	16.33	0	0	277894	371071
H3BJ78	submitted name: Synaptogyrin-2 [OS=Mus musculus]	0	0	Mouse	4.021	7	1	1	1	147	15.7	6.49	2.24	0	790203	198890	300571
H3BKW0	submitted name: Cleavage and polyadenylation-specificity factor subunit 6 [OS=Mus musculus]	0	0	Mouse	4.889	14	1	1	1	182	21.2	9.73	3.6	0	0	0	0
H7BWX9	submitted name: Small ubiquitin-related modifier 2 [OS=Mus musculus]	0	0	Mouse	3.954	23	1	1	1	53	6	8.91	3.43	0	1.32633e+06	13552.9	0
K1C15_SHEEP	contaminant protein)	0	1		3.704	4	2	2	1	453	48.7	4.79	4.88	0	0	0	159694
O02741	Ubiquitin-like protein ISG15 [OS=Bos taurus]	0.002	0	Bovin	3.25	10	1	1	1	154	17.3	7.25	2.67	0	0	0	0
O02853	Prostaglandin-H2 D-isomerase [OS=Bos taurus]	0.003	0	Bovin	3.089	7	1	1	1	191	21.2	6.9	2.86	0	0	0	0
O35474	EGF-like repeat and discoidin I-like domain-containing protein 3 [OS=Mus musculus]	0.003	0	Mouse	3.02	5	1	1	1	480	53.7	7.58	3.67	0	0	161127	256186
O35638	Cohesin subunit SA-2 [OS=Mus musculus]	0	0	Mouse	4.686	1	1	2	1	1231	141.2	5.43	6.73	0	0	0	0
O35945	Aldehyde dehydrogenase, cytosolic 1 [OS=Mus musculus]	0.003	0	Mouse	3.093	2	1	3	1	501	54.6	7.71	7.07	0	191224	403366	334799
O54890	Integrin beta-3 [OS=Mus musculus]	0	0	Mouse	5.596	2	1	2	1	787	86.7	5.24	8.36	0	0	0	0
O55003	BCL2/adenovirus E1B 19 kDa protein-interacting protein 3 [OS=Mus musculus]	0.009	0	Mouse	2.42	6	1	1	1	187	21	7.14	2.54	0	0	0	0
O55013	Trafficking protein particle complex subunit 3 [OS=Mus musculus]	0.004	0	Mouse	2.784	8	1	1	1	180	20.3	4.96	0	0	604433	0	20440.2
O77588	Procollagen-lysine,2-oxoglutarate 5-dioxygenase 1 [OS=Bos taurus]	0	0	Bovin	35.043	17	10	57	1	726	83.4	6.62	154.86	0	0	0	0
O77836	Alpha-1,3-mannosyl-glycoprotein 4-beta-N-acetylglucosaminyltransferase A [OS=Bos taurus]	0	0	Bovin	3.721	4	1	1	1	535	61.6	7.01	3.03	0	0	0	0
O88393	Transforming growth factor beta receptor type 3 [OS=Mus musculus]	0	0	Mouse	6.426	2	1	3	1	850	93.8	6	11.81	0	0	132631	195717
O88587	Catechol O-methyltransferase [OS=Mus musculus]	0	0	Mouse	13.213	15	3	5	1	265	29.5	5.83	15.99	0	238962	0	0
O88792	Junctional adhesion molecule A [OS=Mus musculus]	0	0	Mouse	3.879	4	1	2	1	300	32.4	6.77	5.76	0	423396	138729	110746
O88796	Ribonuclease P protein subunit p30 [OS=Mus musculus]	0	0	Mouse	10.982	7	1	2	1	268	29.5	9.06	6.59	0	0	0	0
O88983	Syntaxin-8 [OS=Mus musculus]	0	0	Mouse	6.748	8	1	4	1	236	26.9	5.01	18.69	0	677385	199881	283879
O89001	Carboxypeptidase D [OS=Mus musculus]	0.01	0	Mouse	2.287	1	1	3	1	1377	152.3	6.18	7.7	0	211797	76946.6	141142
O89013	Leptin receptor gene-related protein [OS=Mus musculus]	0	0	Mouse	4.293	10	1	2	1	131	14.3	4.96	4.8	0	0	12144	0
O89116	Vesicle transport through interaction with t-SNAREs homolog 1A [OS=Mus musculus]	0	0	Mouse	5.9	11	1	2	1	217	25	6.4	8.73	0	729019	104004	138306
P00794	Chymosin [OS=Bos taurus]	0	0	Bovin	4.317	2	1	4	1	381	42.2	5.08	8.76	0	0	341901	370465
P01027	Complement C3 [OS=Mus musculus]	0	0	Mouse	92.396	8	17	961	1	1663	186.4	6.73	2115.62	0	0	366680	870356
P02192	Myoglobin [OS=Bos taurus]	0.004	0	Bovin	2.766	10	1	2	1	154	17.1	7.46	0	0	0	36600.8	34237.3
P04815	Spleen trypsin inhibitor I [OS=Bos taurus]	0	0	Bovin	13.428	43	4	52	1	100	10.8	8.66	55.9	0	0	72009	0
P05131	cAMP-dependent protein kinase catalytic subunit beta [OS=Bos taurus]	0	0	Bovin	16.039	16	4	5	1	351	40.6	8.7	14.86	3	572402	173843	100339
P05202	Aspartate aminotransferase, mitochondrial [OS=Mus musculus]	0.002	0	Mouse	3.258	2	1	1	1	430	47.4	9	3.18	0	0	0	0
P07688	Cathepsin B [OS=Bos taurus]	0	0	Bovin	7.213	5	1	1	1	335	36.6	6.06	5.07	0	0	0	0
P0C7N9	Proteasome assembly chaperone 4 [OS=Mus musculus]	0	0	Mouse	5.813	13	1	1	1	123	14	6.15	0	0	0	0	0
P11499	Heat shock protein HSP 90-beta [OS=Mus musculus]	0	0	Mouse	309.131	54	49	742	1	724	83.2	5.03	2079.08	51	5.0199e+07	3.33949e+06	4.7194e+06
P12082	Complement C5a anaphylatoxin [OS=Bos taurus]	0.006	0	Bovin	2.653	11	1	1	1	74	8.5	8.27	2.5	0	0	402216	403588
P12820	Angiotensin-converting enzyme [OS=Bos taurus]	0	0	Bovin	4.343	19	1	1	1	100	10.7	4.28	4.47	0	0	0	0
P13439	Uridine 5'-monophosphate synthase [OS=Mus musculus]	0	0	Mouse	6.059	3	1	1	1	481	52.3	6.61	3.89	0	0	0	0
P16301	Phosphatidylcholine-sterol acyltransferase [OS=Mus musculus]	0.005	0	Mouse	2.635	2	1	6	1	438	49.7	6.43	16.12	0	0	1.7592e+06	2.07289e+06
P18155	Bifunctional methylenetetrahydrofolate dehydrogenase/cyclohydrolase, mitochondrial [OS=Mus musculus]	0	0	Mouse	7.637	8	1	1	1	350	37.8	8.88	4.25	0	0	0	0
P18872	Guanine nucleotide-binding protein G(o) subunit alpha [OS=Mus musculus]	0	0	Mouse	18.846	11	3	20	1	354	40.1	5.53	51.83	0	440441	0	0
P19660	Cathelicidin-2 [OS=Bos taurus]	0	0	Bovin	4.6	10	1	1	1	176	20	8.9	3.71	0	0	0	0
P19803	Rho GDP-dissociation inhibitor 1 [OS=Bos taurus]	0	0	Bovin	44.673	43	8	37	1	204	23.4	5.2	126.58	0	0	426513	503600
P20000	Aldehyde dehydrogenase, mitochondrial [OS=Bos taurus]	0	0	Bovin	5.063	3	1	1	1	520	56.6	7.65	2.29	0	0	0	0
P20352	Tissue factor [OS=Mus musculus]	0.007	0	Mouse	2.554	6	1	1	1	294	32.9	9.32	3.27	0	0	0	0
P23805	Conglutinin [OS=Bos taurus]	0	0	Bovin	7.398	5	1	1	1	371	38	6.06	4.01	0	0	70453	28948.4
P24527	Leukotriene A-4 hydrolase [OS=Mus musculus]	0.01	0	Mouse	2.293	2	1	1	1	611	69	6.42	0	0	481595	0	0
P27601	Guanine nucleotide-binding protein subunit alpha-13 [OS=Mus musculus]	0	0	Mouse	6.392	6	2	12	1	377	44	8.21	28.84	0	0	120013	0
P28063	Proteasome subunit beta type-8 [OS=Mus musculus]	0.006	0	Mouse	2.635	5	1	2	1	276	30.2	6.68	5.79	0	2.54246e+06	113581	66415.9
P28658	Ataxin-10 [OS=Mus musculus]	0	0	Mouse	4.305	3	1	1	1	475	53.7	5.25	4.09	0	0	0	0
P28662	Brain protein I3 [OS=Mus musculus]	0	0	Mouse	5.797	13	1	2	1	125	13.6	8.41	7.64	0	143956	69801.3	34512.8
P29387	Guanine nucleotide-binding protein subunit beta-4 [OS=Mus musculus]	0	0	Mouse	17.059	17	4	24	1	340	37.4	6.16	61.22	0	0	0	0
P30932	CD9 antigen [OS=Bos taurus]	0	0	Bovin	11.783	12	1	9	1	226	25.2	6.73	39.21	0	0	196062	464014
P31976	Ezrin [OS=Bos taurus]	0	0	Bovin	65.78	22	14	107	1	581	68.7	6.42	268.49	0	0	0	0
P50114	Protein S100-B [OS=Mus musculus]	0	0	Mouse	7.756	24	1	2	1	92	10.7	4.55	4.88	0	476668	0	0
P50396	Rab GDP dissociation inhibitor alpha [OS=Mus musculus]	0	0	Mouse	48.071	20	6	34	1	447	50.5	5.08	123.73	0	0	0	0
P55918	Microfibril-associated glycoprotein 4 [OS=Bos taurus]	0	0	Bovin	5.913	10	1	1	1	255	28.5	5.29	5.2	0	0	149578	0
P55943	Metallothionein-II, hippocampal [OS=Bos taurus]	0.002	0	Bovin	3.286	20	1	2	1	61	6	7.96	4.83	0	0	15327.7	16848
P58466	Carboxy-terminal domain RNA polymerase II polypeptide A small phosphatase 1 [OS=Mus musculus]	0.003	0	Mouse	3.064	4	1	2	1	261	29.2	6.13	5.43	0	0	129419	170954
P61085	Ubiquitin-conjugating enzyme E2 K [OS=Bos taurus]	0	0	Bovin;Mouse	9.589	14	1	1	1	200	22.4	5.44	5.24	0	0	0	0
P61282	NEDD8 [OS=Bos taurus]	0.003	0	Bovin	2.971	17	1	2	1	81	9.1	8.43	0	0	297426	0	0
P61759	Prefoldin subunit 3 [OS=Mus musculus]	0	0	Mouse	9.175	13	1	3	1	196	22.4	6.28	13.94	0	465224	0	0
P62075	Mitochondrial import inner membrane translocase subunit Tim13 [OS=Mus musculus]	0	0	Mouse	6.732	15	1	2	1	95	10.5	8.18	9.76	0	1.28113e+06	0	0
P63101	14-3-3 protein zeta/delta [OS=Mus musculus]	0	0	Mouse	98.09	64	19	171	1	245	27.8	4.79	630.97	19	8.39495e+06	5.75651e+06	6.81379e+06
P63103	14-3-3 protein zeta/delta [OS=Bos taurus]	0	0	Bovin	97.811	64	19	170	1	245	27.7	4.79	626.32	0	0	1.03724e+06	1.29351e+06
P68138	Actin, alpha skeletal muscle [OS=Bos taurus]	0	0	Bovin;Mouse	217.036	56	24	1105	1	377	42	5.39	3110.07	0	316397	0	0
P68181	cAMP-dependent protein kinase catalytic subunit beta [OS=Mus musculus]	0	0	Mouse	17.787	16	4	6	1	351	40.7	8.56	18.24	0	897553	26750.3	0
P68254	14-3-3 protein theta [OS=Mus musculus]	0	0	Mouse	74.411	56	15	103	1	245	27.8	4.78	343.45	9	5.89302e+06	905084	1.17266e+06
P69678	Protein CutA [OS=Bos taurus]	0	0	Bovin	6.943	15	1	1	1	176	19	8.47	4.85	0	0	66605.8	62395.1
P70206	Plexin-A1 [OS=Mus musculus]	0.01	0	Mouse	2.291	1	1	4	1	1894	211	6.9	11.49	0	0	0	0
P70677	Caspase-3 [OS=Mus musculus]	0.008	0	Mouse	2.464	4	1	2	1	277	31.5	6.92	5.51	0	501966	7497.67	6266.98
P79244	60S ribosomal protein L37 [OS=Bos taurus]	0	0	Bovin;Mouse	3.505	8	1	4	1	97	11.1	11.74	9.16	0	3.18966e+06	561.795	311.771
P81287	Annexin A5 [OS=Bos taurus]	0	0	Bovin	60.766	39	13	82	1	321	36.1	4.96	238.11	0	632018	0	0
P82943	Regakine-1 [OS=Bos taurus]	0	0	Bovin	4.12	14	1	1	1	92	10.3	8.5	3.03	0	0	412588	796935
P84080	ADP-ribosylation factor 1 [OS=Bos taurus]	0	0	Bovin;Mouse	132.992	81	14	252	1	181	20.7	6.8	893.21	17	9.30493e+06	1.53445e+06	2.2964e+06
P84227	Histone H3.2 [OS=Bos taurus]	0	0	Bovin;Mouse	50.26	48	6	190	1	136	15.4	11.27	411.9	0	6.96092e+06	0	0
P97315	Cysteine and glycine-rich protein 1 [OS=Mus musculus]	0	0	Mouse	10.88	22	3	5	1	193	20.6	8.57	14.65	2	402648	68701.6	91709.2
P97333	Neuropilin-1 [OS=Mus musculus]	0.01	0	Mouse	2.337	1	1	2	1	923	102.9	5.9	5.6	0	0	50698.6	81084.3
P97401	Secreted frizzled-related protein 3 [OS=Mus musculus]	0.002	0	Mouse	3.338	3	1	8	1	323	36	8.27	21.49	0	427799	6151.09	7253.6
P97807	Fumarate hydratase, mitochondrial [OS=Mus musculus]	0.003	0	Mouse	3.096	2	1	1	1	507	54.3	9.04	2.85	0	85630.3	78204.2	0
P98140	Coagulation factor XII [OS=Bos taurus]	0	0	Bovin	5.368	3	1	1	1	612	67.1	7.66	2.24	0	0	274092	204758
Q00651	Integrin alpha-4 [OS=Mus musculus]	0	0	Mouse	3.787	1	1	2	1	1039	115.6	6.73	6.26	0	359786	64935.2	108199
Q01321	Cytochrome c oxidase subunit NDUFA4 [OS=Bos taurus]	0.01	0	Bovin	2.295	15	1	1	1	82	9.3	9.58	2.41	0	270169	51049.5	0
Q05CL7	Pre-mRNA-splicing factor SPF27 [OS=Mus musculus]	0.004	0	Mouse	2.847	8	1	1	1	160	19	7.11	2.97	0	494535	0	0
Q06138	Calcium-binding protein 39 [OS=Mus musculus]	0	0	Mouse	5.185	4	1	1	1	341	39.8	6.89	3.97	0	319083	43466.2	0
Q08DI5	Ras-related protein Rap-2c [OS=Bos taurus]	0	0	Bovin;Mouse	28.92	48	6	17	1	183	20.7	4.94	44.77	0	0	0	0
Q08DI6	RING finger protein 11 [OS=Bos taurus]	0	0	Bovin	4.04	8	1	1	1	154	17.4	4.78	2.92	0	0	0	0
Q09430	Profilin-2 [OS=Bos taurus]	0	0	Bovin;Mouse	3.553	10	1	1	1	140	15	6.99	3.22	0	210884	0	0
Q0II26	Aminoacyl tRNA synthase complex-interacting multifunctional protein 2 [OS=Bos taurus]	0	0	Bovin	14.2	13	3	13	1	320	35.2	6.46	31.03	0	0	0	0
Q0IIG7	Ras-related protein Rab-5A [OS=Bos taurus]	0	0	Bovin	24.394	36	6	19	1	215	23.7	8.15	55.91	0	0	29005.5	81732.1
Q0PD35	Ras-related protein Rab-21 [OS=Mus musculus]	0	0	Mouse	5.064	5	1	3	1	222	24.1	7.94	8.14	0	65465.9	12731	25602.8
Q0PD54	submitted name: Rab6A [OS=Mus musculus]	0	0	Mouse	18.482	28	4	15	1	208	23.6	5.54	43.62	2	536418	50480.1	92861.4
Q0V8B6	Tripeptidyl-peptidase 1 [OS=Bos taurus]	0	0	Bovin	4.326	3	1	1	1	563	61.3	6.77	3.87	0	0	0	0
Q14AC7	submitted name: ADP-ribosylation factor-like 1 [OS=Mus musculus]	0	0	Mouse	4.363	9	1	1	1	181	20.4	5.72	3.81	0	0	0	0
Q1JQ98	AP-1 complex subunit sigma-1A [OS=Bos taurus]	0	0	Bovin	7.971	10	1	3	1	157	18.6	5.73	16.31	0	707154	30266.6	37728
Q1LZE1	E3 ubiquitin-protein ligase KCMF1 [OS=Bos taurus]	0.006	0	Bovin	2.58	4	1	1	1	381	41.9	5.66	2.53	0	0	0	0
Q1MWP8	submitted name: EH-domain containing 4-KJR [OS=Mus musculus]	0	0	Mouse	4.966	4	2	2	1	544	61.6	6.76	5.38	0	915556	0	0
Q28038	Melanoma-derived growth regulatory protein [OS=Bos taurus]	0.007	0	Bovin	2.502	7	1	1	1	130	14.3	7.78	2.43	0	0	43152.1	41640.6
Q29444	Beta-mannosidase [OS=Bos taurus]	0	0	Bovin	3.747	3	1	1	1	879	101.1	6.99	3.68	0	0	0	0
Q2KIM0	Tissue alpha-L-fucosidase [OS=Bos taurus]	0.002	0	Bovin	3.387	2	1	1	1	468	54.1	7.3	2.46	0	2.40728e+06	162818	183432
Q2KIN5	Porphobilinogen deaminase [OS=Bos taurus]	0.007	0	Bovin	2.561	6	1	2	1	361	39.5	6.92	5.83	0	0	73620.7	65413.8
Q2KIU3	Protein HP-25 homolog 2 [OS=Bos taurus]	0	0	Bovin	7.092	6	1	1	1	215	22.9	5.33	3.22	0	0	186521	0
Q2KJ44	Serine/threonine-protein phosphatase 2A activator [OS=Bos taurus]	0	0	Bovin	4.509	7	1	1	1	324	36.9	6.35	3.5	0	1.17657e+06	0	0
Q2KJB6	V-type proton ATPase subunit d 2 [OS=Bos taurus]	0	0	Bovin	5.727	4	1	1	1	351	40.5	5.24	4.06	0	0	0	0
Q2KJH4	WD repeat-containing protein 1 [OS=Bos taurus]	0	0	Bovin	37.007	20	9	108	1	606	66.2	6.73	212.57	0	0	158172	331349
Q2NL13	Trafficking protein particle complex subunit 5 [OS=Bos taurus]	0.006	0	Bovin	2.591	10	1	1	1	188	20.8	9.66	3.14	0	220323	0	0
Q2NL29	Inositol-3-phosphate synthase 1 [OS=Bos taurus]	0	0	Bovin	3.704	2	1	2	1	557	60.7	6	4.91	0	0	0	0
Q2T9V8	D-aminoacyl-tRNA deacylase 1 [OS=Bos taurus]	0	0	Bovin	5.152	8	1	1	1	209	23.2	8.51	3.97	0	308649	0	0
Q2TBE6	Phosphatidylinositol 4-kinase type 2-alpha [OS=Mus musculus]	0	0	Mouse	3.513	3	1	1	1	479	54.2	8.05	2.97	0	0	0	0
Q2TBS9	WD40 repeat-containing protein SMU1 [OS=Bos taurus]	0	0	Bovin;Mouse	5.012	4	1	1	1	513	57.5	7.18	3.16	0	0	0	0
Q2YDW2	Protein misato homolog 1 [OS=Mus musculus]	0	0	Mouse	3.889	2	1	1	1	556	61.2	6.49	3.05	0	0	0	0
Q32KM1	Tubulin gamma-2 chain [OS=Bos taurus]	0.004	0	Bovin	2.747	6	1	1	1	451	51	5.91	2.9	0	0	0	0
Q32P79	DNA-directed RNA polymerase II subunit RPB11 [OS=Bos taurus]	0	0	Bovin;Mouse	5.373	13	1	1	1	117	13.3	5.86	2.6	0	330617	0	0
Q32PE9	U6 snRNA-associated Sm-like protein LSm3 [OS=Bos taurus]	0	0	Bovin;Mouse	3.596	12	1	1	1	102	11.8	4.7	2.66	0	1.13495e+06	44980.8	0
Q32PF2	ATP-citrate synthase [OS=Bos taurus]	0	0	Bovin	159.356	29	31	110	1	1091	119.7	7.24	314.89	0	0	17207.2	72699.7
Q3KNA5	submitted name: RAB9B, member RAS oncogene family [OS=Mus musculus]	0.01	0	Mouse	2.321	7	1	1	1	201	22.7	4.93	3.09	0	0	0	0
Q3MHY1	Cysteine and glycine-rich protein 1 [OS=Bos taurus]	0	0	Bovin	9.421	22	3	7	1	193	20.6	8.57	19.72	0	0	36769.6	45916.1
Q3SWY2	Integrin-linked protein kinase [OS=Bos taurus]	0.003	0	Bovin	3.054	3	1	2	1	452	51.4	8.07	5.33	0	0	212792	111026
Q3SX30	Proteasome inhibitor PI31 subunit [OS=Bos taurus]	0.009	0	Bovin	2.396	15	1	1	1	270	29.7	5.72	5.05	0	0	0	44527.4
Q3SX43	Ras-related GTP-binding protein A [OS=Bos taurus]	0	0	Bovin;Mouse	8.036	5	1	1	1	313	36.5	7.72	4.74	0	422369	0	0
Q3SYU2	Elongation factor 2 [OS=Bos taurus]	0	0	Bovin	172.618	38	28	263	1	858	95.3	6.83	832.92	0	0	665387	970736
Q3SYX6	Transcription elongation factor SPT4 [OS=Bos taurus]	0	0	Bovin;Mouse	6.67	14	1	1	1	117	13.2	8.06	3.48	0	550628	0	0
Q3SZB3	Mitochondrial import inner membrane translocase subunit TIM50 [OS=Bos taurus]	0.009	0	Bovin	2.449	3	1	1	1	355	40.1	8.57	0	0	135800	0	0
Q3SZI4	14-3-3 protein theta [OS=Bos taurus]	0	0	Bovin	77.089	56	15	103	1	245	27.7	4.78	343.82	0	0	232314	296699
Q3T051	60S ribosomal protein L39 [OS=Bos taurus]	0	0	Bovin;Mouse	6.492	20	1	14	1	51	6.4	12.56	33.44	0	1.10537e+07	0	0
Q3T0F7	Myotrophin [OS=Bos taurus]	0	0	Bovin	12.818	31	2	5	1	118	12.9	5.52	25.86	0	0	227753	218448
Q3T0I2	Pro-cathepsin H [OS=Bos taurus]	0.01	0	Bovin	2.362	2	1	2	1	335	37.3	7.96	5.15	0	0	27405.9	19668.7
Q3T0Q4	Nucleoside diphosphate kinase B [OS=Bos taurus]	0	0	Bovin	67.755	68	10	80	1	152	17.3	7.97	175.07	0	0	65968	106180
Q3T0T7	GTP-binding protein SAR1b [OS=Bos taurus]	0	0	Bovin	3.978	6	1	4	1	198	22.4	6.11	9	0	939451	226587	271832
Q3T0V7	Endothelial differentiation-related factor 1 [OS=Bos taurus]	0	0	Bovin	3.798	10	1	1	1	148	16.4	9.95	3.53	0	454944	0	0
Q3T9U1	submitted name: MOB1, Mps One Binder kinase activator-like 1A (Yeast) [OS=Mus musculus]	0	0	Mouse	4.942	6	1	1	1	216	25.1	6.73	3.45	0	230936	24084.3	50715.2
Q3TCH7	Cullin-4A [OS=Mus musculus]	0	0	Mouse	6.686	3	2	5	1	759	87.7	8.35	11.25	0	0	0	0
Q3TCJ7	Deoxynucleoside triphosphate triphosphohydrolase SAMHD1 [OS=Mus musculus]	0	0	Mouse	5.814	4	1	1	1	620	71.7	7.17	3.77	0	0	0	0
Q3TCL6	Anthrax toxin receptor [OS=Mus musculus]	0	0	Mouse	4.19	3	1	1	1	487	53.2	7.56	2.94	0	0	0	0
Q3TGS7	submitted name: Sorting nexin-12 [OS=Mus musculus]	0	0	Mouse	3.884	11	1	2	1	166	19.2	7.25	6.24	0	1.05399e+06	144991	0
Q3TH64	Cytochrome b5 heme-binding domain-containing protein [OS=Mus musculus]	0	0	Mouse	6.68	23	1	2	1	146	16.2	4.97	8.85	0	382323	0	0
Q3THZ3	submitted name: Uncharacterized protein [OS=Mus musculus]	0	0	Mouse	4.824	4	1	1	1	463	51	5.92	3.12	0	0	0	0
Q3TI30	submitted name: Uncharacterized protein [OS=Mus musculus]	0.003	0	Mouse	3.135	2	1	2	1	829	93.8	6.18	6.59	0	0	0	0
Q3TIP8	Chloride intracellular channel protein [OS=Mus musculus]	0	0	Mouse	25.238	28	5	28	1	241	27.1	5.27	84.92	0	1.52211e+06	36097	61473.9
Q3TJ39	submitted name: Rab5C [OS=Mus musculus]	0	0	Mouse	45.217	61	10	74	1	216	23.4	8.41	233.63	7	2.47278e+06	723830	1.23426e+06
Q3TJ52	submitted name: Uncharacterized protein [OS=Mus musculus]	0	0	Mouse	6.553	6	1	1	1	327	34.6	5.22	3.92	0	0	0	0
Q3TJC2	SGNH_hydro domain-containing protein [OS=Mus musculus]	0.003	0	Mouse	3.094	4	1	1	1	232	25.8	6.93	2.58	0	735623	84190.5	67407.2
Q3TLN7	Carbonic anhydrase [OS=Mus musculus]	0.01	0	Mouse	2.284	7	1	1	1	256	28.1	6.21	2.81	0	457710	0	0
Q3TMV8	DCN1-like protein [OS=Mus musculus]	0.005	0	Mouse	2.633	7	1	1	1	259	30	5.34	3.73	0	0	0	0
Q3TN05	submitted name: Uncharacterized protein [OS=Mus musculus]	0.004	0	Mouse	2.722	3	1	1	1	502	55.4	9.23	4.03	0	673285	51719.7	0
Q3TQP7	submitted name: Uncharacterized protein [OS=Mus musculus]	0	0	Mouse	4.871	3	1	1	1	424	44.8	8.35	3.74	0	0	0	0
Q3TS10	submitted name: Uncharacterized protein [OS=Mus musculus]	0	0	Mouse	6.477	16	1	3	1	80	9	4.01	13.1	0	648996	61460.3	69003.7
Q3TUP8	t-SNARE coiled-coil homology domain-containing protein [OS=Mus musculus]	0.01	0	Mouse	2.284	9	1	1	1	138	16	9.74	2.16	0	424693	120688	310314
Q3TW40	submitted name: Uncharacterized protein [OS=Mus musculus]	0	0	Mouse	4.268	2	1	1	1	690	73.7	8.75	3.94	0	0	0	0
Q3TXT8	submitted name: Ninjurin 1 [OS=Mus musculus]	0.003	0	Mouse	3.07	8	1	4	1	152	16.5	6.55	10.23	0	749448	117257	188052
Q3TZI3	Splicing factor 1 [OS=Mus musculus]	0	0	Mouse	5.444	2	1	1	1	548	59.7	9.36	3.01	0	0	0	0
Q3U1N3	submitted name: Harvey rat sarcoma oncogene, subgroup R [OS=Mus musculus]	0	0	Mouse	5.062	6	1	1	1	218	23.7	6.79	2.71	0	296198	35627.3	54343.5
Q3U2S8	Voltage-gated hydrogen channel 1 [OS=Mus musculus]	0	0	Mouse	3.799	6	1	1	1	269	31.2	7.06	2.68	0	0	0	0
Q3U2W7	submitted name: Uncharacterized protein [OS=Mus musculus]	0	0	Mouse	11.891	26	3	8	1	188	21.4	7.8	25.6	0	379077	37552.1	63402.1
Q3U4K5	submitted name: Uncharacterized protein [OS=Mus musculus]	0	0	Mouse	43.565	8	8	446	1	650	72.5	7.46	1157.3	0	0	0	0
Q3U4W5	submitted name: Uncharacterized protein [OS=Mus musculus]	0	0	Mouse	14.605	28	4	15	1	208	23.5	5.54	42.51	0	0	0	0
Q3U5H8	Heme oxygenase (biliverdin-producing) [OS=Mus musculus]	0.002	0	Mouse	3.262	7	1	1	1	264	30.2	6.54	2.86	0	173475	0	0
Q3U5I5	submitted name: Uncharacterized protein [OS=Mus musculus]	0.006	0	Mouse	2.585	3	1	2	1	217	25.2	6.32	4.22	0	182163	70116.1	124528
Q3U772	Protein kinase domain-containing protein [OS=Mus musculus]	0	0	Mouse	7.663	6	1	1	1	337	39	9.57	4.87	0	66874.5	11140.1	10028.2
Q3U837	RNA helicase [OS=Mus musculus]	0	0	Mouse	11.049	10	4	12	1	427	49.1	5.87	26.35	0	0	0	0
Q3UBJ6	Eukaryotic translation initiation factor 6 [OS=Mus musculus]	0	0	Mouse	7.366	10	1	2	1	245	26.5	4.81	7.83	0	0	0	0
Q3UBU9	Peptidylprolyl isomerase [OS=Mus musculus]	0.007	0	Mouse	2.55	4	1	1	1	224	25.1	9.28	1.88	0	931187	0	0
Q3UDG8	Calpain-1 catalytic subunit [OS=Mus musculus]	0.007	0	Mouse	2.531	3	1	1	1	713	82.1	5.87	3.48	0	0	0	0
Q3UDK3	AAA domain-containing protein [OS=Mus musculus]	0	0	Mouse	3.886	5	1	1	1	339	38	7.81	0	0	437084	0	0
Q3UEK4	CN hydrolase domain-containing protein [OS=Mus musculus]	0	0	Mouse	3.725	7	1	1	1	393	43.9	6.79	3.43	0	0	251915	0
Q3UEL3	submitted name: Uncharacterized protein [OS=Mus musculus]	0.01	0	Mouse	2.361	3	1	2	1	360	41.5	6.38	6.04	0	0	23835.3	52769.9
Q3UGH8	IBB domain-containing protein [OS=Mus musculus]	0	0	Mouse	6.932	3	1	2	1	621	67.9	5.4	8.59	0	0	0	0
Q3UGR5	Haloacid dehalogenase-like hydrolase domain-containing protein 2 [OS=Mus musculus]	0	0	Mouse	5.451	14	1	1	1	259	28.7	6.05	5.24	0	0	0	0
Q3UHW5	submitted name: Uncharacterized protein [OS=Mus musculus]	0	0	Mouse	21.198	31	6	22	1	208	23.6	8.5	57.8	1	766436	311659	52256.2
Q3UJ34	Argininosuccinate synthase [OS=Mus musculus]	0	0	Mouse	55.826	38	13	47	1	412	46.6	8.22	125.4	0	333785	170759	0
Q3UJP4	T-complex protein 1 subunit gamma [OS=Mus musculus]	0	0	Mouse	148.122	52	29	148	1	545	60.6	7.02	380.06	0	219901	0	0
Q3UJY1	submitted name: Uncharacterized protein [OS=Mus musculus]	0.01	0	Mouse	2.359	3	1	2	1	460	50.2	8.31	5.02	0	0	0	0
Q3ULN5	Peptidylprolyl isomerase [OS=Mus musculus]	0	0	Mouse	13.425	13	1	9	1	108	12	8.16	39.19	0	2.2193e+06	63469.4	49478.2
Q3ULN6	Sacchrp_dh_NADP domain-containing protein [OS=Mus musculus]	0.009	0	Mouse	2.438	3	1	1	1	323	35.3	7.88	2.75	0	0	0	0
Q3UN36	submitted name: Glycoprotein integral membrane protein 1 [OS=Mus musculus]	0	0	Mouse	3.592	5	1	1	1	328	36.2	5.55	2.86	0	0	0	0
Q3UTI7	Peptidyl-prolyl cis-trans isomerase [OS=Mus musculus]	0.004	0	Mouse	2.716	9	1	1	1	165	18.4	8.79	0	0	538173	57926.7	39757.6
Q3UW09	submitted name: Serine peptidase inhibitor, Kunitz type, 3 [OS=Mus musculus]	0.009	0	Mouse	2.429	24	1	2	1	88	10.1	8.5	2.92	0	0	816956	96590.3
Q3UXS8	RRM domain-containing protein [OS=Mus musculus]	0.004	0	Mouse	2.955	6	1	1	1	262	31.2	11.21	3.6	0	0	0	0
Q3UYC1	Diphosphomevalonate decarboxylase [OS=Mus musculus]	0	0	Mouse	4.307	11	1	1	1	401	44	6.3	5.57	0	0	0	0
Q3V4B5	COMM domain-containing protein 6 [OS=Mus musculus]	0	0	Mouse	5.041	15	1	1	1	87	9.8	5.38	4.25	0	337319	0	0
Q3ZBJ0	Transcription and mRNA export factor ENY2 [OS=Bos taurus]	0	0	Bovin;Mouse	3.821	17	1	1	1	101	11.5	9.33	2.79	0	178310	0	0
Q3ZC09	Beta-enolase [OS=Bos taurus]	0	0	Bovin	89.963	35	9	297	1	434	47.1	7.72	1157.36	0	0	0	0
Q4FJX9	Superoxide dismutase [OS=Mus musculus]	0.002	0	Mouse	3.231	6	1	1	1	222	24.6	8.62	3.05	0	242930	0	0
Q4KL41	submitted name: Translocase of outer mitochondrial membrane 20 homolog (Yeast) [OS=Mus musculus]	0	0	Mouse	3.804	14	1	1	1	145	16.3	8.6	3.67	0	0	0	0
Q4VBX4	submitted name: Ubiquitin-conjugating enzyme E2 variant 2 [OS=Mus musculus]	0	0	Mouse	7.541	25	3	8	1	145	16.4	8.09	20.6	0	0	0	0
Q542S9	submitted name: Syntrophin, basic 2 [OS=Mus musculus]	0.004	0	Mouse	2.947	2	1	1	1	520	56.3	8.69	2.24	0	0	0	0
Q542U7	submitted name: LSM6 homolog, U6 small nuclear RNA associated (S. cerevisiae) [OS=Mus musculus]	0	0	Mouse	4.264	14	1	2	1	80	9.1	9.58	5.98	0	1.2704e+06	0	0
Q542V3	submitted name: Serine/arginine-rich-splicing factor 4 [OS=Mus musculus]	0.006	0	Mouse	2.629	2	1	1	1	491	56.2	11.37	1.87	0	1.17295e+06	34475.9	129360
Q543J5	Antithrombin-III [OS=Mus musculus]	0	0	Mouse	44.661	14	8	173	1	465	52	6.46	411.99	0	0	7.64543e+06	2.85191e+06
Q58CS8	N-acetylglucosamine-1-phosphotransferase subunit gamma [OS=Bos taurus]	0	0	Bovin	6.88	5	1	2	1	306	33.8	6.84	6.55	0	0	42057.1	22859.3
Q58CX7	Divergent protein kinase domain 2B [OS=Bos taurus]	0	0	Bovin	4.806	3	1	1	1	433	48.1	8.12	3.32	0	0	0	0
Q58DS9	Ras-related protein Rab-5C [OS=Bos taurus]	0	0	Bovin	45.651	61	10	64	1	216	23.5	8.41	206.09	0	0	61853.1	117898
Q5E946	Parkinson disease protein 7 homolog [OS=Bos taurus]	0	0	Bovin	4.688	12	2	2	1	189	20	7.33	5.12	0	0	108118	133371
Q5E9C0	Ras suppressor protein 1 [OS=Bos taurus]	0	0	Bovin	18.639	25	3	15	1	277	31.5	8.63	43.09	2	985105	176294	282716
Q5E9I6	ADP-ribosylation factor 3 [OS=Bos taurus]	0	0	Bovin;Mouse	120.167	81	14	248	1	181	20.6	7.43	871.37	0	63387.8	52813.9	48842
Q5E9K0	Proteasome subunit beta type-2 [OS=Bos taurus]	0	0	Bovin	62.184	60	9	63	1	201	22.9	7.03	203.57	9	7.31605e+06	278297	298906
Q5EA62	Fibulin-5 [OS=Bos taurus]	0	0	Bovin	4.579	2	1	4	1	448	50.1	4.73	10.33	0	2.68799e+06	54941	0
Q5EA88	Glycerol-3-phosphate dehydrogenase [NAD(+)], cytoplasmic [OS=Bos taurus]	0	0	Bovin	4.983	4	1	3	1	349	37.6	6.89	8.68	0	706842	272405	266796
Q5HZH8	submitted name: MAD2 mitotic arrest deficient-like 1 (Yeast) [OS=Mus musculus]	0	0	Mouse	5.164	10	1	1	1	205	23.6	5.2	2.81	0	0	0	0
Q5KR49	Tropomyosin alpha-1 chain [OS=Bos taurus]	0	0	Bovin	18.89	38	7	9	1	284	32.7	4.74	24.59	5	2.13908e+06	0	0
Q5M9J5	60S ribosomal protein L9 [OS=Mus musculus]	0	0	Mouse	46.372	49	8	53	1	192	21.9	9.88	184.5	0	0	417997	470768
Q5M9K2	submitted name: Vesicle-associated membrane protein 5 [OS=Mus musculus]	0	0	Mouse	9.061	13	1	5	1	102	11.5	8.48	19.28	0	0	90925.3	419541
Q5MJS3	Extracellular serine/threonine protein kinase FAM20C [OS=Mus musculus]	0.002	0	Mouse	3.304	3	1	1	1	579	65.7	7.47	3.16	0	0	0	0
Q5NTB3	Coagulation factor XI [OS=Bos taurus]	0	0	Bovin	5.141	3	1	1	1	625	69.8	7.62	2.96	0	0	123791	0
Q5SUH7	submitted name: Clathrin interactor 1 [OS=Mus musculus]	0	0	Mouse	4.561	2	1	1	1	623	67.7	6.42	3.46	0	158788	0	0
Q5SWU9	Acetyl-CoA carboxylase 1 [OS=Mus musculus]	0	0	Mouse	4.011	1	1	1	1	2345	265.1	6.39	2.84	0	325090	0	0
Q5SYH2	Transmembrane protein 199 [OS=Mus musculus]	0.01	0	Mouse	2.309	5	1	2	1	208	23.1	9.1	4.52	0	10337	5474.87	15302
Q5U445	submitted name: cDNA sequence BC085271 [OS=Mus musculus]	0	0	Mouse	10.243	11	1	4	1	289	33.3	4.36	17.79	0	2.20743e+06	0	0
Q60668	Heterogeneous nuclear ribonucleoprotein D0 [OS=Mus musculus]	0	0	Mouse	6.133	4	1	2	1	355	38.3	7.81	7.66	0	1.0579e+06	0	0
Q61081	Hsp90 co-chaperone Cdc37 [OS=Mus musculus]	0	0	Mouse	6.704	6	1	6	1	379	44.6	5.34	18.42	0	1.89126e+06	0	0
Q61287	submitted name: Alpha-globin [OS=Mus musculus]	0	0	Mouse	6.461	27	3	152	1	142	15.1	8.22	296.95	0	0	353768	557135
Q61335	B-cell receptor-associated protein 31 [OS=Mus musculus]	0.004	0	Mouse	2.738	4	1	2	1	245	27.9	8.7	4.6	0	470107	13843.6	12321.2
Q61425	Hydroxyacyl-coenzyme A dehydrogenase, mitochondrial [OS=Mus musculus]	0	0	Mouse	4.474	4	1	1	1	314	34.4	8.65	2.32	0	949851	0	0
Q61541	submitted name: Gag protein [OS=Mus musculus]	0	0	Mouse	3.496	5	1	7	1	225	24.3	6.38	19.23	0	1.5995e+06	828344	629670
Q61789	Laminin subunit alpha-3 [OS=Mus musculus]	0.01	0	Mouse	2.374	0	1	2	1	3330	366	6.65	4.77	0	820951	658675	686055
Q62371	Discoidin domain-containing receptor 2 [OS=Mus musculus]	0	0	Mouse	5.772	2	1	21	1	854	96.4	5.49	63.86	0	217207	232662	337790
Q63844	Mitogen-activated protein kinase 3 [OS=Mus musculus]	0	0	Mouse	14.949	9	3	9	1	380	43	6.61	23.35	0	2.18805e+06	284105	257894
Q64522	Histone H2A type 2-B [OS=Mus musculus]	0	0	Mouse	36.36	63	7	194	1	130	14	10.89	638.54	0	1.39931e+06	0	0
Q64727	Vinculin [OS=Mus musculus]	0	0	Mouse	7.931	2	1	1	1	1066	116.6	6	3.34	0	0	0	0
Q66JR8	submitted name: Ptms protein [OS=Mus musculus]	0	0	Mouse	15.084	15	3	10	1	211	23.1	4.79	22.43	0	169350	0	0
Q66JW9	submitted name: Eif3j protein [OS=Mus musculus]	0	0	Mouse	6.133	10	1	2	1	127	14.2	5.71	6.67	0	759278	0	0
Q6A074	submitted name: MKIAA0400 protein [OS=Mus musculus]	0.01	0	Mouse	2.3	1	1	3	1	970	107.7	6.71	7.17	0	6.58114e+06	45374.5	0
Q6B855	Transketolase [OS=Bos taurus]	0	0	Bovin	25.727	17	9	47	1	623	67.9	7.65	105.51	0	7.32767e+06	0	0
Q6B857	Cilia- and flagella-associated protein 20 [OS=Bos taurus]	0	0	Bovin;Mouse	4.521	9	1	1	1	193	22.7	9.76	4.11	0	0	0	0
Q6KAU4	Multivesicular body subunit 12B [OS=Mus musculus]	0	0	Mouse	9.27	8	1	4	1	317	35.4	7.93	21.21	0	0	0	0
Q6P069	Sorcin [OS=Mus musculus]	0	0	Mouse	3.807	6	1	3	1	198	21.6	5.59	6.77	0	1.30022e+06	56757.1	50910
Q6P5E4	UDP-glucose:glycoprotein glucosyltransferase 1 [OS=Mus musculus]	0	0	Mouse	6.755	2	1	1	1	1551	176.3	5.62	2.52	0	317193	0	228201
Q6P5F7	Protein tweety homolog 3 [OS=Mus musculus]	0	0	Mouse	5.762	3	1	1	1	524	57.7	5.85	4.61	0	0	0	0
Q6P5I3	S-(hydroxymethyl)glutathione dehydrogenase [OS=Mus musculus]	0	0	Mouse	14.761	17	3	4	1	374	39.5	7.25	14.99	0	480479	0	0
Q6PAL3	submitted name: Adaptor-related protein complex 3, sigma 2 subunit [OS=Mus musculus]	0	0	Mouse	4.232	9	1	1	1	193	22	5.22	3.03	0	0	0	0
Q6PGB6	N-alpha-acetyltransferase 50 [OS=Mus musculus]	0.003	0	Mouse	3.137	10	1	2	1	169	19.4	8.81	7.28	0	358385	0	0
Q6PI17	Metalloproteinase inhibitor 2 [OS=Mus musculus]	0	0	Mouse	6.041	9	1	1	1	220	24.3	7.49	4.07	0	0	0	0
Q6URK6	Cadherin-5 [OS=Bos taurus]	0	0	Bovin	3.743	2	1	1	1	783	87.4	5.53	4.19	0	0	0	0
Q6ZPX7	Non-specific serine/threonine protein kinase [OS=Mus musculus]	0.009	0	Mouse	2.437	2	1	1	1	451	49.9	7.3	2.6	0	222487	0	0
Q6ZQ73	Cullin-associated NEDD8-dissociated protein 2 [OS=Mus musculus]	0	0	Mouse	3.612	1	1	1	1	1235	135.5	5.58	3.58	0	0	0	0
Q71SP7	Fatty acid synthase [OS=Bos taurus]	0	0	Bovin	7.057	1	3	4	1	2513	274.4	6.7	6.87	0	0	0	0
Q75N73	Metal cation symporter ZIP14 [OS=Mus musculus]	0.007	0	Mouse	2.488	2	1	1	1	489	53.9	5.27	2.27	0	0	22127	61066.5
Q76LV1	Heat shock protein HSP 90-beta [OS=Bos taurus]	0	0	Bovin	300.484	54	48	696	1	724	83.2	5.03	1952.22	0	0	862381	1.28076e+06
Q7M759	Alpha/beta hydrolase domain-containing protein 17B [OS=Mus musculus]	0	0	Mouse	3.67	5	1	1	1	288	32.2	6.29	2.71	0	0	34716.2	46848.1
Q80T06	submitted name: Elongation factor 1-delta [OS=Mus musculus]	0	0	Mouse	64.697	49	12	95	1	281	31.3	5.06	266.57	11	1.50559e+07	131720	113259
Q80UM7	Mannosyl-oligosaccharide glucosidase [OS=Mus musculus]	0	0	Mouse	3.904	1	1	1	1	834	91.8	9	2.01	0	0	0	0
Q80UP8	Sodium-dependent phosphate transporter 2 [OS=Mus musculus]	0.004	0	Mouse	2.772	2	1	1	1	656	70.8	6.48	2.97	0	0	0	0
Q80W39	submitted name: Splicing factor 3b, subunit 2 [OS=Mus musculus]	0.007	0	Mouse	2.485	2	1	1	1	878	98.1	5.58	0	0	944577	0	0
Q80X87	Glia maturation factor [OS=Mus musculus]	0	0	Mouse	4.472	16	1	1	1	143	16.8	5.16	2.97	0	521070	0	0
Q80XI9	Hedgehog protein [OS=Mus musculus]	0	0	Mouse	16.336	7	1	3	1	449	49.4	8.75	14	0	0	45093.4	99328.1
Q80ZK0	28S ribosomal protein S10, mitochondrial [OS=Mus musculus]	0.01	0	Mouse	2.347	4	1	4	1	160	18.7	8.84	7.23	0	1.73452e+06	0	63734.8
Q811N1	submitted name: Envelope polyprotein [OS=Mus musculus]	0	0	Mouse	104.758	17	12	536	1	632	68.8	8.29	1702.72	0	164664	82270.5	73147.9
Q8BFZ3	Beta-actin-like protein 2 [OS=Mus musculus]	0	0	Mouse	161.279	36	16	780	1	376	42	5.49	2575.44	0	7.31347e+07	5.35681e+06	1.29259e+07
Q8BH69	Selenide, water dikinase 1 [OS=Mus musculus]	0.01	0	Mouse	2.332	8	1	1	1	392	42.9	5.97	3.04	0	0	0	0
Q8BH95	Enoyl-CoA hydratase, mitochondrial [OS=Mus musculus]	0	0	Mouse	8.403	7	1	1	1	290	31.5	8.48	5.5	0	696681	0	0
Q8BJU6	Fibrillar collagen NC1 domain-containing protein [OS=Mus musculus]	0	0	Mouse	6.976	5	1	2	1	338	35.8	6.35	5.77	0	0	0	0
Q8BK64	Activator of 90 kDa heat shock protein ATPase homolog 1 [OS=Mus musculus]	0.007	0	Mouse	2.561	2	1	1	1	338	38.1	5.53	1.72	0	854931	0	0
Q8BKL4	Striatin domain-containing protein [OS=Mus musculus]	0.007	0	Mouse	2.546	5	1	1	1	335	37.2	4.74	0	0	136558	0	0
Q8BND5	Sulfhydryl oxidase 1 [OS=Mus musculus]	0	0	Mouse	5.246	2	1	6	1	748	82.7	7.17	0	0	220982	457028	840722
Q8BP75	Annexin [OS=Mus musculus]	0	0	Mouse	7.492	6	3	6	1	463	49.9	7.18	15.49	2	654271	88779.1	68270.5
Q8BPP1	Protein mab-21-like 2 [OS=Mus musculus]	0.009	0	Mouse	2.407	3	1	12	1	359	40.9	8.56	27.49	0	2.10316e+06	1.54261e+07	1.901e+06
Q8BQW4	submitted name: Uncharacterized protein [OS=Mus musculus]	0	0	Mouse	4.752	5	1	1	1	479	54.4	5.87	3.32	0	490611	0	0
Q8BRF7	Sec1 family domain-containing protein 1 [OS=Mus musculus]	0.01	0	Mouse	2.313	4	1	1	1	639	72.3	6.38	2.82	0	320962	0	0
Q8BTZ5	Ankyrin repeat domain-containing protein 46 [OS=Mus musculus]	0	0	Mouse	3.647	5	1	3	1	228	25.2	5.73	8.76	0	0	172766	246037
Q8BUR4	Dedicator of cytokinesis protein 1 [OS=Mus musculus]	0.003	0	Mouse	3.151	1	1	1	1	1865	214.9	7.62	2.32	0	0	0	0
Q8BVE3	V-type proton ATPase subunit H [OS=Mus musculus]	0.002	0	Mouse	3.277	3	1	5	1	483	55.8	6.61	15.58	0	315008	87017.1	40047.5
Q8BWP8	Beta-1,4-glucuronyltransferase 1 [OS=Mus musculus]	0	0	Mouse	14.368	12	3	9	1	415	47.4	7.27	35.35	0	0	134324	326179
Q8C129	Leucyl-cystinyl aminopeptidase [OS=Mus musculus]	0	0	Mouse	6.497	1	1	1	1	1025	117.2	5.96	3.54	0	0	0	0
Q8C605	ATP-dependent 6-phosphofructokinase [OS=Mus musculus]	0	0	Mouse	11.067	5	3	4	1	784	85.5	6.89	12.53	0	164034	0	0
Q8C6F4	submitted name: Uncharacterized protein [OS=Mus musculus]	0	0	Mouse	6.69	4	1	1	1	350	39.8	8.48	3.56	0	169270	1.08782e+06	386365
Q8C952	Flap endonuclease 1 [OS=Mus musculus]	0	0	Mouse	3.946	5	1	1	1	380	42.6	8.34	3.98	0	0	0	0
Q8CA90	Histone H2A [OS=Mus musculus]	0	0	Mouse	6.252	9	1	1	1	198	20.9	10.49	2.8	0	742592	0	0
Q8CD57	FAS-associated death domain protein [OS=Mus musculus]	0	0	Mouse	6.845	9	1	2	1	205	22.9	5.74	8.4	0	0	0	0
Q8CEB6	submitted name: Aldo-keto reductase family 1, member E1 [OS=Mus musculus]	0	0	Mouse	8.966	16	3	10	1	245	28.2	7.83	26.89	0	0	0	0
Q8CF66	Ragulator complex protein LAMTOR4 [OS=Mus musculus]	0	0	Mouse	4.956	18	1	1	1	99	10.7	5.76	3.22	0	531668	0	0
Q8CGF4	submitted name: Sec24 related gene family, member C (S. cerevisiae) [OS=Mus musculus]	0	0	Mouse	5.288	2	1	1	1	1096	118.5	6.84	3.38	0	0	0	0
Q8JZK9	Hydroxymethylglutaryl-CoA synthase, cytoplasmic [OS=Mus musculus]	0	0	Mouse	4.98	3	1	3	1	520	57.5	5.99	9.08	0	0	175029	160595
Q8K0B2	Lysosomal cobalamin transport escort protein LMBD1 [OS=Mus musculus]	0	0	Mouse	5.02	3	1	4	1	537	61	7.53	13.82	0	550196	379907	872338
Q8K131	Beta-galactosidase [OS=Mus musculus]	0	0	Mouse	3.7	3	1	1	1	647	73	7.25	0	0	0	0	0
Q8K2P7	Sodium-coupled neutral amino acid transporter 1 [OS=Mus musculus]	0	0	Mouse	3.669	2	1	3	1	485	53.8	7.08	7.82	0	91068.3	65676.9	79386
Q8MJ50	Osteoclast-stimulating factor 1 [OS=Bos taurus]	0	0	Bovin	4.874	6	1	2	1	214	23.8	5.5	5.94	0	0	104239	109147
Q8QZV2	Protein shisa-2 homolog [OS=Mus musculus]	0.01	0	Mouse	2.277	6	1	1	1	295	31.4	7.83	2.54	0	0	0	0
Q8QZY9	Splicing factor 3B subunit 4 [OS=Mus musculus]	0	0	Mouse	5.292	3	1	3	1	424	44.3	8.56	12.5	0	623318	0	0
Q8R055	DNA ligase [OS=Mus musculus]	0.004	0	Mouse	2.92	2	1	1	1	916	102.2	6.81	2.55	0	0	0	0
Q8R1V4	Transmembrane emp24 domain-containing protein 4 [OS=Mus musculus]	0.01	0	Mouse	2.367	4	1	2	1	227	26	8.18	3.94	0	1.61964e+06	55765.9	83731.7
Q8R2M6	submitted name: Tprkb protein [OS=Mus musculus]	0	0	Mouse	5.558	16	1	1	1	158	17.6	7.44	4.31	0	324771	0	0
Q8R3W2	submitted name: RIKEN cDNA 0610009B22 gene [OS=Mus musculus]	0.006	0	Mouse	2.63	13	1	1	1	140	16.4	6.61	2.83	0	0	0	0
Q8R422	CD109 antigen [OS=Mus musculus]	0	0	Mouse	3.639	2	1	1	1	1442	161.6	5.57	3.43	0	0	0	0
Q8R5M8	Cell adhesion molecule 1 [OS=Mus musculus]	0	0	Mouse	10.686	7	1	7	1	456	49.8	5.03	27.68	0	1.02377e+06	104361	179663
Q8SPF8	BPI fold-containing family B member 1 [OS=Bos taurus]	0	0	Bovin	5.845	4	1	1	1	473	51.7	8.72	3.68	0	0	0	0
Q8SQA4	Adhesion G protein-coupled receptor E5 [OS=Bos taurus]	0.003	0	Bovin	3.126	2	1	1	1	734	80.3	7.8	3.39	0	0	143891	83201.8
Q8VDG5	Phosphopantothenate--cysteine ligase [OS=Mus musculus]	0	0	Mouse	5.742	6	1	1	1	311	33.8	6.55	3.14	0	592958	0	0
Q8VDN8	submitted name: Sspn protein [OS=Mus musculus]	0.006	0	Mouse	2.65	5	1	8	1	216	23.9	7.85	19.98	0	0	215457	325571
Q8VEH3	ADP-ribosylation factor-like protein 8A [OS=Mus musculus]	0	0	Mouse	23.094	34	6	16	1	186	21.4	7.77	52.21	5	978847	344622	307005
Q8VHM7	submitted name: Interleukin 10 receptor 2 [OS=Mus musculus]	0	0	Mouse	3.633	5	1	3	1	351	40	4.97	9.78	0	0	0	0
Q8VHX6	Filamin-C [OS=Mus musculus]	0	0	Mouse	8.743	1	3	3	1	2726	290.9	5.95	2.88	0	8.10422e+06	0	0
Q91V47	Ubiquitin-like protein 4A [OS=Mus musculus]	0	0	Mouse	3.59	10	1	1	1	152	17.2	8.44	2.96	0	0	0	0
Q91V89	Serine/threonine-protein phosphatase 2A 56 kDa regulatory subunit [OS=Mus musculus]	0.004	0	Mouse	2.965	3	1	1	1	594	69	7.96	2.29	0	0	0	0
Q91VB8	submitted name: Alpha globin 1 [OS=Mus musculus]	0	0	Mouse	15.029	17	3	342	1	142	15.1	8.22	1072.31	0	1.3815e+07	4.70437e+08	5.47635e+08
Q91VH1	Adiponectin receptor protein 1 [OS=Mus musculus]	0	0	Mouse	4.364	4	1	2	1	375	42.3	7.02	6	0	0	0	0
Q91VH6	Protein MEMO1 [OS=Mus musculus]	0	0	Mouse	4.829	4	1	1	1	297	33.7	7.14	3.3	0	0	0	0
Q91VM1	submitted name: V-crk sarcoma virus CT10 oncogene homolog (Avian) [OS=Mus musculus]	0	0	Mouse	6.617	6	1	1	1	304	33.8	5.71	3.85	0	0	0	0
Q91VR5	ATP-dependent RNA helicase DDX1 [OS=Mus musculus]	0	0	Mouse	3.862	3	1	1	1	740	82.4	7.21	3.12	0	0	0	0
Q91XL3	UDP-glucuronic acid decarboxylase 1 [OS=Mus musculus]	0	0	Mouse	7.497	6	1	2	1	420	47.5	8.94	7.02	0	0	0	0
Q921I9	Exosome complex component RRP41 [OS=Mus musculus]	0.001	0	Mouse	3.464	4	1	1	1	245	26.2	6.15	3.42	0	681862	0	0
Q921M7	CYFIP-related Rac1 interactor B [OS=Mus musculus]	0.003	0	Mouse	3.005	3	1	3	1	324	36.8	6.06	7.2	0	428819	55238.7	51970.7
Q922A2	Annexin [OS=Mus musculus]	0	0	Mouse	7.936	7	3	6	1	463	49.9	6.18	16.63	0	170194	29864.6	0
Q99KR8	Plasma alpha-L-fucosidase [OS=Mus musculus]	0	0	Mouse	6.862	4	1	1	1	461	53.6	6.61	5.01	0	0	0	0
Q99KV1	DnaJ homolog subfamily B member 11 [OS=Mus musculus]	0.004	0	Mouse	2.801	3	1	2	1	358	40.5	6.32	5.23	0	1.49192e+06	69525.7	80906.3
Q99L45	Eukaryotic translation initiation factor 2 subunit 2 [OS=Mus musculus]	0	0	Mouse	4.082	8	1	2	1	331	38.1	5.8	2.64	0	0	0	0
Q99LD8	N(G),N(G)-dimethylarginine dimethylaminohydrolase 2 [OS=Mus musculus]	0.002	0	Mouse	3.258	4	1	2	1	285	29.6	6.01	6.59	0	0	50339.3	55615.4
Q99LD9	Translation initiation factor eIF-2B subunit beta [OS=Mus musculus]	0.004	0	Mouse	2.813	3	1	1	1	351	38.9	6.24	3.33	0	173071	0	0
Q99LT0	Protein dpy-30 homolog [OS=Mus musculus]	0	0	Mouse	5.41	16	1	2	1	99	11.2	4.88	6.68	0	273457	0	0
Q9BGI1	Peroxiredoxin-5, mitochondrial [OS=Bos taurus]	0	0	Bovin	4.51	12	2	3	1	219	23.2	8.07	4.46	1	106547	59009.5	83735.2
Q9BGI2	Peroxiredoxin-4 [OS=Bos taurus]	0	0	Bovin	24.379	14	4	164	1	274	30.7	6.44	239.96	0	307058	26037.7	41383.3
Q9CQ10	Charged multivesicular body protein 3 [OS=Mus musculus]	0	0	Mouse	3.56	5	1	4	1	224	25.2	5.06	9.02	0	1.41689e+06	105285	150623
Q9CQ88	Tetraspanin-31 [OS=Mus musculus]	0	0	Mouse	6.211	6	1	5	1	210	22.7	8.44	14.44	0	0	114306	211813
Q9CQM9	Glutaredoxin-3 [OS=Mus musculus]	0.009	0	Mouse	2.427	4	1	1	1	337	37.8	5.59	2.96	0	1.03631e+06	0	93326
Q9CQW2	ADP-ribosylation factor-like protein 8B [OS=Mus musculus]	0	0	Mouse	25.358	34	6	16	1	186	21.5	8.43	52.81	0	295362	0	0
Q9CR26	Vacuolar protein sorting-associated protein VTA1 homolog [OS=Mus musculus]	0	0	Mouse	6.766	6	1	1	1	309	33.9	6.13	5.19	0	0	0	0
Q9CRS5	submitted name: Uncharacterized protein [OS=Mus musculus]	0	0	Mouse	4.506	4	1	3	1	333	34.6	9.95	9.37	0	361303	0	0
Q9CSU0	Regulation of nuclear pre-mRNA domain-containing protein 1B [OS=Mus musculus]	0	0	Mouse	7.88	5	1	1	1	326	36.9	5.97	4.66	0	403551	0	0
Q9CT46	submitted name: Uncharacterized protein [OS=Mus musculus]	0	0	Mouse	39.461	21	10	54	1	444	48.4	4.55	135.92	0	0	0	0
Q9CWR5	Serine hydroxymethyltransferase [OS=Mus musculus]	0	0	Mouse	4.379	3	1	1	1	478	52.6	6.83	2.88	0	0	0	0
Q9CWS5	GLOBIN domain-containing protein [OS=Mus musculus]	0	0	Mouse	6.316	17	3	153	1	142	15.1	7.72	296.89	0	0	136326	160294
Q9CXX7	submitted name: Uncharacterized protein [OS=Mus musculus]	0	0	Mouse	6.362	6	2	5	1	287	32.2	9.88	10.47	0	1.90251e+06	0	0
Q9CZU0	submitted name: Aldo-keto reductase family 1, member C20 [OS=Mus musculus]	0.007	0	Mouse	2.544	6	1	1	1	262	29.7	8.7	3.39	0	0	0	0
Q9D1M0	Protein SEC13 homolog [OS=Mus musculus]	0.006	0	Mouse	2.585	3	1	1	1	322	35.5	5.38	2.56	0	844347	74537.6	60675.1
Q9D2R0	Acetoacetyl-CoA synthetase [OS=Mus musculus]	0	0	Mouse	4.333	1	1	1	1	672	75.2	6.71	2.67	0	0	0	0
Q9D8C2	Tetraspanin-13 [OS=Mus musculus]	0.003	0	Mouse	3.048	7	1	2	1	204	22.2	8.37	5.47	0	0	8526.8	35255.9
Q9D8C4	Interferon-induced 35 kDa protein homolog [OS=Mus musculus]	0	0	Mouse	4.638	6	1	1	1	286	31.9	5.87	3.55	0	225845	0	0
Q9D8S4	Oligoribonuclease, mitochondrial [OS=Mus musculus]	0	0	Mouse	4.657	8	1	1	1	237	26.7	7.15	4.42	0	275335	0	0
Q9D8W6	GTP:AMP phosphotransferase AK3, mitochondrial [OS=Mus musculus]	0.01	0	Mouse	2.362	15	1	1	1	189	21.2	8.59	3.46	0	465772	0	0
Q9D939	Sulfotransferase 1C2 [OS=Mus musculus]	0.002	0	Mouse	3.294	3	1	5	1	296	34.9	7.83	12.82	0	0	316847	366270
Q9D9V3	Ethylmalonyl-CoA decarboxylase [OS=Mus musculus]	0.004	0	Mouse	2.899	3	1	1	1	322	35.4	7.01	1.77	0	328958	0	0
Q9DB22	RPOLD domain-containing protein [OS=Mus musculus]	0	0	Mouse	6.592	11	1	1	1	275	31.4	4.97	2.98	0	399073	0	0
Q9DB34	Charged multivesicular body protein 2a [OS=Mus musculus]	0.004	0	Mouse	2.763	4	1	4	1	222	25.1	5.97	8.69	0	1.57588e+06	226202	280317
Q9DB70	FUN14 domain-containing protein 1 [OS=Mus musculus]	0	0	Mouse	4.962	11	1	1	1	155	17.1	8.63	2.42	0	181120	13359	14257.3
Q9DBG9	Tax1-binding protein 3 [OS=Mus musculus]	0	0	Mouse	4.92	14	1	1	1	124	13.7	8.48	4.24	0	500310	0	0
Q9DCG9	Multifunctional methyltransferase subunit TRM112-like protein [OS=Mus musculus]	0	0	Mouse	4.665	10	1	1	1	125	14.1	5.27	3.37	0	524502	0	0
Q9DCT8	Cysteine-rich protein 2 [OS=Mus musculus]	0	0	Mouse	16.892	15	1	2	1	208	22.7	8.63	10.08	0	735541	0	0
Q9DCZ1	GMP reductase 1 [OS=Mus musculus]	0	0	Mouse	3.832	6	1	1	1	345	37.5	7.09	2.82	0	427129	51023.9	0
Q9DD05	Delta-aminolevulinic acid dehydratase [OS=Mus musculus]	0	0	Mouse	5.857	7	1	1	1	330	36	6.79	5.02	0	0	0	0
Q9DD20	Thiol S-methyltransferase METTL7B [OS=Mus musculus]	0.008	0	Mouse	2.472	3	1	3	1	244	28	8.59	6.56	0	0	789708	1.38761e+06
Q9EPL2	Calsyntenin-1 [OS=Mus musculus]	0.007	0	Mouse	2.569	2	1	1	1	979	108.8	4.92	3.63	0	0	0	0
Q9ESU1	SWI/SNF-related matrix-associated actin-dependent regulator of chromatin subfamily B member 1 [OS=Mus musculus]	0	0	Mouse	5.331	4	1	1	1	385	44.1	6.23	3.96	0	0	0	0
Q9ESW8	Pyroglutamyl-peptidase 1 [OS=Mus musculus]	0	0	Mouse	7.803	11	1	2	1	209	22.9	5.39	7.91	0	0	0	0
Q9JJN5	Carboxypeptidase N catalytic chain [OS=Mus musculus]	0	0	Mouse	50.453	16	5	178	1	457	51.8	8.28	428.66	0	0	295329	227409
Q9JKV1	Proteasomal ubiquitin receptor ADRM1 [OS=Mus musculus]	0	0	Mouse	5.84	4	1	6	1	407	42	5.07	19.7	0	853349	0	0
Q9JL08	Protein S100 [OS=Mus musculus]	0	0	Mouse	6.606	23	1	1	1	79	8.9	4.55	4.07	0	351836	29951.9	0
Q9JLI8	Squamous cell carcinoma antigen recognized by T-cells 3 [OS=Mus musculus]	0	0	Mouse	4.226	2	1	1	1	962	109.6	5.24	3.05	0	0	0	0
Q9JLJ0	Lipopolysaccharide-induced tumor necrosis factor-alpha factor homolog [OS=Mus musculus]	0.004	0	Mouse	2.861	4	1	7	1	161	16.9	5.88	15.54	0	1.71181e+06	1.34685e+06	2.64544e+06
Q9QXB9	Developmentally-regulated GTP-binding protein 2 [OS=Mus musculus]	0	0	Mouse	4.475	5	1	1	1	364	40.7	8.88	3.83	0	0	0	0
Q9QZ88	Vacuolar protein sorting-associated protein 29 [OS=Mus musculus]	0	0	Mouse	3.583	7	1	6	1	182	20.5	6.79	19.03	0	1.32041e+06	118950	153817
Q9QZE7	Translin-associated protein X [OS=Mus musculus]	0.004	0	Mouse	2.782	7	1	1	1	290	32.9	6.55	2.13	0	1.59394e+06	0	0
Q9QZZ4	Unconventional myosin-XV [OS=Mus musculus]	0.004	0	Mouse	2.708	0	1	10	1	3511	395.4	9.16	20.32	0	4.09162e+07	110268	119475
Q9R0M6	Ras-related protein Rab-9A [OS=Mus musculus]	0	0	Mouse	5.387	11	1	2	1	201	22.9	5.66	7.45	0	0	76665.5	129163
Q9R1P3	Proteasome subunit beta type-2 [OS=Mus musculus]	0	0	Mouse	67.536	62	9	69	1	201	22.9	7.02	210.81	0	7.95644e+06	25417.5	0
Q9TTA5	SWI/SNF-related matrix-associated actin-dependent regulator of chromatin subfamily A-like protein 1 [OS=Bos taurus]	0.004	0	Bovin	2.748	2	1	1	1	940	104.7	9.26	2.64	0	0	0	0
Q9TU25	Ras-related C3 botulinum toxin substrate 2 [OS=Bos taurus]	0	0	Bovin	16.1	32	4	27	1	192	21.4	7.61	78.65	0	0	62860.2	0
Q9WTL7	Acyl-protein thioesterase 2 [OS=Mus musculus]	0	0	Mouse	7.798	11	1	2	1	231	24.8	7.23	7.81	0	0	155507	345935
Q9WTZ0	Protein UXT [OS=Mus musculus]	0.002	0	Mouse	3.31	7	1	1	1	157	18.2	5.81	1.96	0	0	0	0
Q9WUD1	E3 ubiquitin-protein ligase CHIP [OS=Mus musculus]	0.003	0	Mouse	3.211	6	1	1	1	304	34.9	6.01	0	0	0	0	0
Q9WV27	Sodium/potassium-transporting ATPase subunit alpha-4 [OS=Mus musculus]	0	0	Mouse	19.986	5	4	11	1	1032	114.8	5.71	38.57	0	2.35978e+06	643453	754109
Q9Z120	tRNA (guanine-N(7)-)-methyltransferase [OS=Mus musculus]	0	0	Mouse	5.796	6	1	1	1	268	30.6	7.34	2.93	0	0	0	0
Q9Z1A1	submitted name: TFG protein [OS=Mus musculus]	0.009	0	Mouse	2.4	10	1	1	1	397	43	5.1	2.52	0	704947	0	0
Q9Z1F9	SUMO-activating enzyme subunit 2 [OS=Mus musculus]	0	0	Mouse	6.493	6	1	1	1	638	70.5	5.24	4.21	0	574894	0	0
R4GML4	submitted name: Centriolin [OS=Mus musculus]	0.01	0	Mouse	2.303	2	1	1	1	987	112.3	5.12	2.2	0	0	0	0
U3M993	submitted name: NAD(P)-dependent steroid dehydrogenase-like protein [OS=Mus musculus]	0.004	0	Mouse	2.841	5	1	1	1	362	40.7	7.39	2.51	0	553242	32204.8	40412.8
V9GX81	submitted name: Maestro heat-like repeat family member 6 [OS=Mus musculus]	0.009	0	Mouse	2.397	1	1	13	1	722	78.4	8.76	21.63	0	9.03387e+06	2.78827e+06	3.50936e+06
V9GXP6	submitted name: MARVEL domain-containing protein 1 [OS=Mus musculus]	0	0	Mouse	8.21	19	1	2	1	154	17	9.25	7.01	0	0	0	0
A0A1Y7VL93	Small monomeric GTPase [OS=Mus musculus]	0	0	Mouse	8.186	33	2	3	1	137	15.3	4.73	10.92	0	786585	197126	218139
A6QNM8	Threonine--tRNA ligase 2, cytoplasmic [OS=Bos taurus]	0	0	Bovin	4.159	2	2	35	1	724	83	6.15	30.83	0	0	1.82389e+07	2.45043e+07
A7MBJ4	Receptor-type tyrosine-protein phosphatase F [OS=Bos taurus]	0	0	Bovin	5.317	1	2	2	1	1898	211.2	6.52	5.23	0	0	0	0
D3Z494	submitted name: Aldo-keto reductase family 1, member B10 (aldose reductase) [OS=Mus musculus]	0	0	Mouse	6.245	18	2	2	1	288	32.7	7.01	7.19	0	492778	0	0
E0CYV0	Protein-L-isoaspartate O-methyltransferase [OS=Mus musculus]	0	0	Mouse	7.196	17	2	2	1	286	30.4	7.24	5.96	0	0	0	0
E0CZ90	submitted name: Proteasome activator complex subunit 2 [OS=Mus musculus]	0	0	Mouse	6.023	21	2	2	1	165	18.7	4.88	4.99	0	591318	0	0
E9PWF0	submitted name: Thrombospondin-3 [OS=Mus musculus]	0	0	Mouse	8.42	4	2	12	1	919	100.1	4.65	37.99	0	0	0	0
E9Q1Z0	submitted name: Keratin 90 [OS=Mus musculus]	0	0	Mouse	6.692	4	2	5	1	538	58.2	8.25	14.02	0	0	282459	288660
G3UZJ4	Thioredoxin-dependent peroxiredoxin [OS=Mus musculus]	0	0	Mouse	5.916	15	2	3	1	166	17.2	9.25	7.39	0	0	0	0
P06240	Proto-oncogene tyrosine-protein kinase LCK [OS=Mus musculus]	0	0	Mouse	6.647	4	2	5	1	509	57.9	5.25	13.49	0	937291	259776	246597
P16015	Carbonic anhydrase 3 [OS=Mus musculus]	0	0	Mouse	6.898	6	2	2	1	260	29.3	7.37	5.27	0	0	28271.2	26105
P30412	Peptidyl-prolyl cis-trans isomerase C [OS=Mus musculus]	0	0	Mouse	7.583	12	2	7	1	212	22.8	7.5	20.21	0	1.13033e+06	55363.2	36970.7
P45377	Aldose reductase-related protein 2 [OS=Mus musculus]	0	0	Mouse	10.033	10	2	2	1	316	36.1	6.37	5.56	1	633588	0	0
P60519	Gamma-aminobutyric acid receptor-associated protein-like 2 [OS=Bos taurus]	0	0	Bovin;Mouse	6.975	16	2	3	1	117	13.7	8.1	5.95	0	591113	133578	94927.5
Q0V8R6	Beta-hexosaminidase subunit alpha [OS=Bos taurus]	0	0	Bovin	4.699	4	2	4	1	529	60.3	6.04	4.67	0	0	56870.3	109528
Q32KY4	Cyclin-dependent kinase 4 [OS=Bos taurus]	0.006	0	Bovin	2.68	7	2	3	1	303	33.6	7.01	5.93	0	602846	0	0
Q3MHF7	S-methyl-5'-thioadenosine phosphorylase [OS=Bos taurus]	0	0	Bovin	10.074	12	2	5	1	283	31.2	7.43	18.57	0	0	136006	197962
Q3TZU6	submitted name: Uncharacterized protein [OS=Mus musculus]	0	0	Mouse	5.579	12	2	8	1	214	23.7	6.89	16.98	0	0	0	0
Q5E9D5	Destrin [OS=Bos taurus]	0	0	Bovin	9.654	17	2	4	1	165	18.5	7.85	10.09	0	0	52262.7	47205.1
Q5E9G3	Proteasome activator complex subunit 2 [OS=Bos taurus]	0	0	Bovin	6.145	10	2	3	1	239	27.4	5.43	8.8	0	1.90023e+06	98264.7	179013
Q8BHD0	Ras-related protein Rab-39A [OS=Mus musculus]	0	0	Mouse	8.828	6	2	12	1	217	25	7.06	33.6	0	1.96127e+06	531978	677744
Q8BIS8	Coiled-coil domain-containing protein 126 [OS=Mus musculus]	0	0	Mouse	6.568	15	2	3	1	140	15.6	10.18	6.23	0	220064	14571	17437.6
Q8BL97	Serine/arginine-rich splicing factor 7 [OS=Mus musculus]	0	0	Mouse	7.462	8	2	6	1	267	30.8	11.9	14.73	0	4.16317e+06	0	0
Q9DCC4	Pyrroline-5-carboxylate reductase 3 [OS=Mus musculus]	0	0	Mouse	7.187	11	2	2	1	274	28.7	7.27	4.67	0	1.08528e+06	0	0
Q9R0P3	S-formylglutathione hydrolase [OS=Mus musculus]	0	0	Mouse	20.905	15	2	24	1	282	31.3	7.12	61.87	0	2.09212e+06	32249	0
P60712	Actin, cytoplasmic 1 [OS=Bos taurus]	0	0	Bovin;Mouse	427.104	86	38	1935	0	375	41.7	5.48	6138.27	56	2.81233e+08	3.38653e+07	2.43432e+07
Q3UBP6	submitted name: Uncharacterized protein [OS=Mus musculus]	0	0	Mouse	421.321	82	37	1718	0	375	41.7	5.48	5466.43	5	3.81094e+07	1.44637e+07	3.37164e+06
